# Supplementary material for: SARS-CoV-2 spike protein induces endothelial inflammation via ACE2 independently of viral replication
Source: Sci Rep. 2023 Aug 28;13:14086. doi: 10.1038/s41598-023-41115-3 (PMC10462711; doi:10.1038/s41598-023-41115-3)
Supplement: Supplementary file 2 — Supplementary Information. [file 41598_2023_41115_MOESM2_ESM.xlsx]

## Sheet: Total proteome_1150
This sheet consists of proteins identified by Label-free Proteomics
Protein IDs	Majority protein IDs	Protein names	Gene names	Log2_intensity Control			Log2_intensity rS1 24h			Peptides	Razor + unique peptides	Unique peptides	Sequence coverage [%]	Q-value	Score
				C1	C2	C3	S1	S2	S3
O75340;A0A024QZ42;H0Y9X3;A0A087WZ38	O75340;A0A024QZ42	Programmed cell death protein 6	PDCD6	17.125	17.1196	17.2709	17.4107	17.373	16.9298	3	3	3	17.3	0	1.9904
P35237;A0A024QZX5;A0A087X1N8;A0A2R8YD12;A0A2R8Y6A7;A0A2R8YDD0;A0A2R8Y517	P35237;A0A024QZX5;A0A087X1N8;A0A2R8YD12;A0A2R8Y6A7	Serpin B6	SERPINB6	18.3311	18.2155	18.4946	18.4165	18.4339	18.5153	7	7	7	24.5	0	20.717
P02511;E9PNH7;A0A024R3B9;E9PJL7;E9PRA8	P02511;E9PNH7;A0A024R3B9;E9PJL7;E9PRA8	Alpha-crystallin B chain	CRYAB	16.0132	16.0342	15.8904	16.1319	19.1466	15.9163	2	2	2	10.9	0.0090684	0.77538
Q00341;A0A024R4E5;H0Y394;H7C0A4;C9JIZ1;C9JK79;H7C2D1;C9J5E5;C9JZI8;C9JES8;C9JHZ8;C9JHS7;C9JT62;C9J739;C9JHN6;C9JEJ8;H7BZC3;C9JBS3;C9JQ82;C9JMQ6;C9JHS9	Q00341;A0A024R4E5;H0Y394	Vigilin	HDLBP	18.3258	18.4	18.1971	18.5575	18.4816	18.5633	12	12	12	12.6	0	29.435
Q9H4M9;A0A024R571;C9JC03;C9J2Z4;Q9NZN3;C9JDQ8;C9JIJ3;C9IZH1	Q9H4M9;A0A024R571;C9JC03;C9J2Z4	EH domain-containing protein 1	EHD1	17.4829	17.6447	17.5219	17.5416	17.6298	17.7089	12	10	10	27	0	14.353
P25787;A0A024RA52;C9JCK5;H3BT36	P25787;A0A024RA52;C9JCK5	Proteasome subunit alpha type-2;Proteasome subunit alpha type	PSMA2	18.7148	19.0111	18.9636	18.7091	18.8599	18.6583	3	3	3	17.1	0	8.6098
P08708;H0YN88;A0A075B716;H3BNC9;H0YN73	P08708;H0YN88;A0A075B716;H3BNC9;H0YN73	40S ribosomal protein S17	RPS17	17.2039	17.4528	17.2865	17.2089	17.1214	16.8937	2	2	2	15.6	0	4.2271
Q16881;F8W809;A0A087WSY9;A0A182DWI3;A0A087WSW9;E9PIR7;E2QRB9;E9PKD3;A0A0B4J225;E9PIZ5;E9PLT3;E9PKI4;A0A182DWF3;D3YTF8;E9PRI8;A0A182DWF2;E9PQI3;Q9NNW7;E7EWK1;A0A096LPD9;A0A096LPK7	Q16881;F8W809;A0A087WSY9;A0A182DWI3;A0A087WSW9;E9PIR7;E2QRB9	Thioredoxin reductase 1, cytoplasmic	TXNRD1	20.0543	20.0473	20.1474	20.0054	19.7528	19.9028	14	14	14	28.5	0	57.605
P36969;K7ERP4;K7EKX7;R4GNE4;K7ENB4;A0A087X2I2;A0A087WT12;K7EJ20;A0A087X247;A0A0A0MTT1	P36969;K7ERP4;K7EKX7;R4GNE4;K7ENB4;A0A087X2I2;A0A087WT12;K7EJ20;A0A087X247;A0A0A0MTT1	Phospholipid hydroperoxide glutathione peroxidase, mitochondrial;Glutathione peroxidase	GPX4	17.1834	17.4715	17.4741	17.3679	17.3269	17.1774	2	2	2	12.7	0	2.6934
O95394;A0A087WT27;J3KN95;A0A494C1E2;A0A494C0G1;H0Y987;A0A494C1Q4;H0Y8I3;D6RCQ8;D6RF77;D6RIS6;A0A494C163;A0A494C099	O95394;A0A087WT27;J3KN95;A0A494C1E2;A0A494C0G1;H0Y987;A0A494C1Q4	Phosphoacetylglucosamine mutase	PGM3	17.6522	17.9612	17.7171	18.0234	18.3722	17.5981	4	4	4	7	0	3.4674
Q9H0W9;E9PJU8;E9PQS1;A0A087WT99;A0A1W2PRB8	Q9H0W9;E9PJU8;E9PQS1;A0A087WT99;A0A1W2PRB8	Ester hydrolase C11orf54	C11orf54	16.2415	16.0531	NaN	16.4899	NaN	15.9845	1	1	1	3.8	0.0063234	1.0452
P15374;A0A087WTB8;Q5TBK7	P15374;A0A087WTB8;Q5TBK7	Ubiquitin carboxyl-terminal hydrolase isozyme L3;Ubiquitin carboxyl-terminal hydrolase	UCHL3	17.8931	18.382	17.5126	17.9283	17.4574	17.3408	4	4	4	27	0	8.0689
P11940;A0A087WTT1;E7ERJ7;E7EQV3;H0YAR2;Q13310;Q9H361;B1ANR0;H0YBN4;E5RJB9;E5RGH3;E5RH24;B1ANR1;H0YAP2;H0Y5F5;Q4VXU2;H0YEQ8;H0YB86;E5RHG7;E5RFD8;H0YEU6;H0YCC8;Q5JQF8;E5RGC4	P11940;A0A087WTT1;E7ERJ7;E7EQV3;H0YAR2	Polyadenylate-binding protein 1;Polyadenylate-binding protein	PABPC1	18.0717	17.9816	17.9707	18.0529	18.0378	18.3134	11	11	11	18.9	0	11.954
Q15005;A0A087WUC6;E9PI68;E9PL01;H0YE04;E9PRB9	Q15005;A0A087WUC6;E9PI68;E9PL01;H0YE04	Signal peptidase complex subunit 2	SPCS2	17.3766	17.1944	17.0355	17.0187	17.5174	17.4287	3	3	3	11.5	0.0021053	1.7688
Q9NRP0;A0A087WUD3	Q9NRP0;A0A087WUD3	Oligosaccharyltransferase complex subunit OSTC	OSTC	17.839	17.5393	17.7541	17.6144	17.5481	17.9641	1	1	1	8.1	0.0021097	1.7718
P07203;A0A2R8Y6B6;A0A087WUQ6;A0A494C1C9;A0A494C118	P07203;A0A2R8Y6B6;A0A087WUQ6	Glutathione peroxidase 1;Glutathione peroxidase	GPX1	17.3632	17.2298	17.3205	17.1443	17.2137	17.6204	4	4	4	21.2	0	2.8169
O60841;A0A087WUT6	O60841;A0A087WUT6	Eukaryotic translation initiation factor 5B	EIF5B	16.5373	16.363	16.4633	16.2914	16.382	16.0613	4	4	4	4.3	0	3.9826
P35613;A0A087WUV8;A0A087X2B5;R4GMX5;I3L192;R4GN83	P35613;A0A087WUV8;A0A087X2B5;R4GMX5;I3L192	Basigin	BSG	18.6468	18.9084	18.8806	18.8219	18.7932	19.0207	3	3	3	11.2	0.0020576	1.6508
Q01082;A0A087WUZ3;F8W6C1;P11277;O15020;A4QPE4	Q01082;A0A087WUZ3	Spectrin beta chain, non-erythrocytic 1	SPTBN1	16.9163	17.0253	16.9328	17.4548	17.2454	17.2431	14	14	14	6.8	0	10.286
Q00610;A0A087WVQ6;J3KS13;P53675;A0A087WX41;K7EJJ5;J3KSQ2;J3KRF5;J3QL20;F5H5N6	Q00610;A0A087WVQ6	Clathrin heavy chain 1;Clathrin heavy chain	CLTC	20.476	20.4171	20.452	20.3967	20.4605	20.5228	62	62	62	46.3	0	323.31
Q9Y371;A0A087WW40;Q9NR46;F8WFB9;B7ZC39;B7ZC38	Q9Y371;A0A087WW40;Q9NR46;F8WFB9;B7ZC39;B7ZC38	Endophilin-B1;Endophilin-B2	SH3GLB1;SH3GLB2	NaN	16.9492	17.1442	NaN	18.0266	17.1172	2	2	2	4.4	0.0096931	0.63658
Q99460;A0A087WW66;H7C378;H7BZR6;C9J9M4	Q99460;A0A087WW66;H7C378	26S proteasome non-ATPase regulatory subunit 1	PSMD1	17.4431	17.5713	17.5384	17.3798	17.3254	17.5978	10	10	10	14.8	0	9.4142
A0A087WWU8;D6R904;Q5VU61;A0A494C0G0	A0A087WWU8		TPM3	21.6936	21.7615	21.5272	21.7196	21.7287	21.8226	14	12	4	44.1	0	171.89
O60613;A0A0J9YX89;A0A087WXL0;A0A3B3IT39;A8MZD0;A0A087X1G7	O60613;A0A0J9YX89;A0A087WXL0;A0A3B3IT39;A8MZD0;A0A087X1G7	15 kDa selenoprotein	2015-09-01	15.8853	16.323	16.0676	16.0696	15.8232	15.6917	1	1	1	7.3	0.0030364	1.5452
P18621;A0A087WXM6;J3QQT2;J3KRX5;A0A0A6YYL6;J3KRB3;A0A087WWH0;J3QS96;J3QLC8;A0A0A0MRF8;A0A087WY81;J3KSJ0	P18621;A0A087WXM6;J3QQT2;J3KRX5;A0A0A6YYL6;J3KRB3;A0A087WWH0;J3QS96;J3QLC8;A0A0A0MRF8;A0A087WY81	60S ribosomal protein L17	RPL17;RPL17-C18orf32	19.4881	19.3846	19.4632	19.5384	19.4815	19.4167	5	5	5	31.5	0	8.5288
P18564;A0A087WXP3;E9PEE8	P18564;A0A087WXP3;E9PEE8	Integrin beta-6;Integrin beta	ITGB6	18.7514	18.474	18.3649	18.3656	18.2718	18.5738	1	1	1	1.1	0.0021299	1.7946
O43681;A0A087WXS7;K7ERW9	O43681;A0A087WXS7;K7ERW9	ATPase ASNA1	ASNA1	16.5896	17.0276	16.58	16.7491	16.6436	16.6505	4	4	4	17	0	5.653
Q96CW1;A0A087WY71;E9PFW3;C9JJ47	Q96CW1;A0A087WY71;E9PFW3;C9JJ47	AP-2 complex subunit mu	AP2M1	17.4034	16.807	17.1681	16.6914	16.8444	16.7528	2	2	2	8	0	5.3927
P61077;P62837;D6RFM0;D6RAH7;H9KV45;A0A0A0MQU3;A0A087WY85;D6RAW0;Q9Y2X8;P51668;D6RA11;A0A087WW00;C9J9H9	P61077;P62837;D6RFM0;D6RAH7;H9KV45;A0A0A0MQU3;A0A087WY85;D6RAW0	Ubiquitin-conjugating enzyme E2 D3;Ubiquitin-conjugating enzyme E2 D2	UBE2D3;UBE2D2	18.1973	18.0617	18.0825	17.9265	17.8804	17.9553	3	3	3	36.1	0	3.3729
P09132;A0A087WYR0	P09132;A0A087WYR0	Signal recognition particle 19 kDa protein	SRP19	16.2148	17.1501	16.4551	17.099	16.3304	17.1021	1	1	1	10.4	0	6.8383
Q15185;A0A087WYT3;B4DDC6	Q15185;A0A087WYT3	Prostaglandin E synthase 3	PTGES3	19.4946	19.1081	19.3249	18.8673	19.09	19.1393	5	5	5	35.6	0	21.985
Q9Y3A5;A0A087X020;F8WE72	Q9Y3A5;A0A087X020	Ribosome maturation protein SBDS	SBDS	17.4997	17.2376	17.6725	17.6538	17.2427	17.4398	5	5	5	24.4	0	3.2366
Q9Y4L1;A0A087X054;A0A494C039;E9PJ21;A0A087WWI4;K7EQK2;J3KTF1;J3QL06;Q9BST8;J3QQH7;J3QLE9;A0A087X214;A0A087WW13;Q9BXT5;A0A2R8Y358;A0A1W2PS94	Q9Y4L1;A0A087X054;A0A494C039;E9PJ21;A0A087WWI4;K7EQK2	Hypoxia up-regulated protein 1	HYOU1	18.4336	18.1374	18.2746	18.2432	18.3068	18.4634	20	20	20	24.3	0	33.155
P52272;A0A087X0X3;M0R019;M0R0Y6;M0QYQ7;M0R0N3;M0R2T0;M0QY96;M0R2I7;M0QZM1	P52272;A0A087X0X3;M0R019;M0R0Y6;M0QYQ7;M0R0N3;M0R2T0	Heterogeneous nuclear ribonucleoprotein M	HNRNPM	18.1651	17.8419	17.8958	18.0523	18.0884	18.2333	4	4	4	7.3	0	8.7912
Q92599;A0A087X142;A6NMH6;A6NFQ9;F8W8I8;A0A0A0MRP8;C9J4G8;C9JV02	Q92599;A0A087X142;A6NMH6;A6NFQ9;F8W8I8;A0A0A0MRP8;C9J4G8;C9JV02	Septin-8	2008-09-01	16.4644	16.3908	16.8937	16.9221	16.5594	16.576	2	2	2	7.5	0	5.5944
O75608;A0A087X1K9;E5RGR0;E5RJ48;B4DP64;E5RI35	O75608;A0A087X1K9;E5RGR0;E5RJ48;B4DP64	Acyl-protein thioesterase 1	LYPLA1	17.7709	17.3867	17.9415	17.0044	17.0017	17.367	3	3	3	20.9	0	3.2841
Q9UL46;A0A087X1Z3;H0YM70	Q9UL46;A0A087X1Z3;H0YM70	Proteasome activator complex subunit 2	PSME2	17.8183	17.3951	17.9332	18.0419	17.608	18.0086	4	4	4	25.5	0	5.0503
Q99439;A0A087X271;H3BVI6;B4DDF4;B4DUT8;K7ES69;A0A087X1X5;A0A087WV51;H3BQH0	Q99439;A0A087X271;H3BVI6;B4DDF4;B4DUT8;K7ES69;A0A087X1X5	Calponin-2;Calponin	CNN2	19.623	19.4806	19.6245	19.4526	19.3472	19.4626	8	8	7	31.1	0	13.611
Q92499;A0A087X2G1;F1T0B3	Q92499;A0A087X2G1;F1T0B3	ATP-dependent RNA helicase DDX1	DDX1	17.9688	17.8576	17.9908	17.9818	18.1288	17.8798	8	8	8	14.7	0	10.415
P62333;A0A087X2I1;H0YJC0;H0YJS8;H0YJE9;H0YJT1	P62333;A0A087X2I1;H0YJC0;H0YJS8	26S protease regulatory subunit 10B	PSMC6	18.2763	18.2471	18.1293	18.198	18.1277	18.1536	8	8	8	25.4	0	17.628
A0A096LNH5;H7C1F6;H7C2G3;P0DPI2;A0A0B4J2D5;A0A096LPI6;A0A096LNJ1;A0A096LP73;A0A2R8Y6K9;A0A2R8YDR7;F2Z2Q0;A0A096LP12	A0A096LNH5;H7C1F6;H7C2G3;P0DPI2;A0A0B4J2D5;A0A096LPI6		C21orf33	18.5744	18.5778	18.5223	18.5432	18.2655	18.395	4	4	4	35.2	0	16.381
P05161;A0A096LNZ9;A0A096LPJ4	P05161;A0A096LNZ9;A0A096LPJ4	Ubiquitin-like protein ISG15	ISG15	18.1018	17.2927	17.879	17.4437	17.4082	17.3182	2	2	2	20	0	6.0815
Q13098;C9JFE4;A0A096LP07;A0A096LPJ3;A8K070	Q13098;C9JFE4;A0A096LP07;A0A096LPJ3;A8K070	COP9 signalosome complex subunit 1	GPS1	16.4713	16.5945	16.4854	16.6161	16.5823	16.5821	2	2	2	4.1	0.0093677	0.49468
Q16363;A0A0A0MTC7;A0A0A0MQS9;H0Y351;H0YAQ5;H0YAP9	Q16363;A0A0A0MTC7;A0A0A0MQS9;H0Y351;H0YAQ5;H0YAP9	Laminin subunit alpha-4	LAMA4	16.645	17.1598	16.3128	17.2239	16.4903	16.4521	2	2	2	1.4	0	2.2664
P45880;A0A0A0MR02;Q5JSD2;Q5JSD1;A2A3S1	P45880;A0A0A0MR02;Q5JSD2;Q5JSD1	Voltage-dependent anion-selective channel protein 2	VDAC2	19.3113	19.0746	18.986	19.174	19.1977	19.3478	7	7	7	27.9	0	32.254
O15258;Q5T093;Q5T092;A0A0A0MR06;Q5T091	O15258;Q5T093;Q5T092;A0A0A0MR06;Q5T091	Protein RER1	RER1	17.967	17.8784	17.6036	17.9421	17.8756	18.0904	2	2	2	12.2	0	1.9777
Q03013;P09488;B9ZVX7;A0A0A0MR85;H3BQT3;H3BRM6;E7EWW9	Q03013;P09488;B9ZVX7;A0A0A0MR85;H3BQT3;H3BRM6;E7EWW9	Glutathione S-transferase Mu 4;Glutathione S-transferase Mu 1	GSTM4;GSTM1	16.6191	16.4222	16.2918	16.4148	16.0526	16.4237	2	1	0	13.8	0.0078125	0.92003
Q9Y2J2;A8K968;A0A0A0MRA8;A0A0A0MSA4;A0A0J9YY18;A0A1B0GTF8;O43491;J3KT37;J3QS55;A0A0J9YW31;E9PII3;E9PK52;A0A2R8Y5B3;E9PHY5	Q9Y2J2;A8K968;A0A0A0MRA8;A0A0A0MSA4;A0A0J9YY18;A0A1B0GTF8	Band 4.1-like protein 3;Band 4.1-like protein 3, N-terminally processed	EPB41L3	16.4149	16.8258	16.9817	17.4859	16.4208	16.5682	4	4	4	4.4	0	5.7486
Q9UNH7;A0A0A0MRI2;G3V5X9;Q9Y5X3;G3V2U1;H0YJF8;G3V4Z5;Q5QPE4;Q5QPE5	Q9UNH7;A0A0A0MRI2;G3V5X9	Sorting nexin-6;Sorting nexin-6, N-terminally processed	SNX6	17.1671	17.23	16.8493	17.0844	16.9378	17.0168	3	3	3	7.9	0	1.9915
Q96HC4;H0Y8Y3;A0A0A0MSP3	Q96HC4;H0Y8Y3;A0A0A0MSP3	PDZ and LIM domain protein 5	PDLIM5	18.3217	18.4533	18.0777	18.085	18.1742	18.3192	6	6	6	11.7	0	6.4857
P42330;A0A0A0MSS8;S4R3Z2;Q04828;A6NHU4;S4R3D5;P52895;P17516;H0Y804;B4DK69	P42330;A0A0A0MSS8;S4R3Z2;Q04828	Aldo-keto reductase family 1 member C3;Aldo-keto reductase family 1 member C1	AKR1C3;AKR1C1	17.0011	17.4606	17.4696	17.3873	17.3869	17.3276	5	5	5	22.6	0	4.9502
P48739;A0A0A0MSW4;B3KYB6;Q00169;I3L4C0;I3L459;I3L4H1;F5GWE5	P48739;A0A0A0MSW4;B3KYB6	Phosphatidylinositol transfer protein beta isoform	PITPNB	16.6976	16.6679	16.7059	15.5349	16.9794	16.8862	3	3	3	10	0.0037665	1.2345
P41252;A0A0A0MSX9;J3KR24;Q5TCD1	P41252;A0A0A0MSX9;J3KR24	Isoleucine--tRNA ligase, cytoplasmic	IARS	17.3107	17.3279	17.3758	17.4401	17.1975	17.4847	8	8	8	9.1	0	5.4389
P22570;A0A0A0MTN9;A0A0A0MTR6;A0A0C4DFN8;A0A0C4DGN7;A0A0A0MSZ4;A0A0A0MT64;J3QQX3	P22570;A0A0A0MTN9;A0A0A0MTR6;A0A0C4DFN8;A0A0C4DGN7;A0A0A0MSZ4;A0A0A0MT64;J3QQX3	NADPH:adrenodoxin oxidoreductase, mitochondrial	FDXR	17.0613	16.9239	16.6509	16.7465	17.1992	16.7415	2	2	2	4.7	0.002988	1.4584
Q13418;A0A0A0MTH3;A0A087WWY6	Q13418;A0A0A0MTH3	Integrin-linked protein kinase	ILK	17.1694	17.479	17.2769	17.7819	17.2974	17.0638	6	6	6	18.1	0	1.9706
Q6PIU2;A0A0R4J2G3;A0A0A0MTJ9;H7C046;F8WE33	Q6PIU2;A0A0R4J2G3;A0A0A0MTJ9;H7C046	Neutral cholesterol ester hydrolase 1	NCEH1	17.5731	17.0905	17.2048	17.2672	17.4221	17.0408	4	4	4	11	0	3.2535
Q13617;Q5T2B5;A0A0A0MTN0	Q13617;Q5T2B5;A0A0A0MTN0	Cullin-2	CUL2	19.4571	19.5398	18.3048	19.2976	17.7764	18.5164	1	1	1	3.1	0.0029557	1.3921
A0A0A0MTS7;Q8WZ42;A0A0A0MRA3	A0A0A0MTS7;Q8WZ42;A0A0A0MRA3	Titin	TTN	18.2204	18.7838	18.8765	18.4801	18.3861	18.0823	6	6	6	0.3	0.0096541	0.61746
P30566;A0A1B0GWJ0;A0A1B0GTJ7;A0A0A6YY92;A0A096LNY5;A0A096LNY6;A0A1B0GTG9;A0A1B0GWF8;B4DEP1;A0A1W2PRX2;A0A096LP72;A0A096LNY4	P30566;A0A1B0GWJ0;A0A1B0GTJ7;A0A0A6YY92;A0A096LNY5;A0A096LNY6;A0A1B0GTG9;A0A1B0GWF8	Adenylosuccinate lyase	ADSL	17.1298	17.4086	17.4781	17.3336	17.4177	17.2969	3	3	3	9.3	0.0021209	1.7811
Q9Y3B3;A0A0A6YYA0;G3V2Y2	Q9Y3B3;A0A0A6YYA0	Transmembrane emp24 domain-containing protein 7	TMED7;TMED7-TICAM2	18.0466	17.9972	17.9796	18.0663	17.9315	17.6351	4	4	4	20.5	0	2.748
P50225;P50226;P0DMM9;P0DMN0;E9PKW4;H3BRY5;A0A0A6YYL2	P50225;P50226;P0DMM9;P0DMN0;E9PKW4;H3BRY5;A0A0A6YYL2	Sulfotransferase 1A1;Sulfotransferase 1A2;Sulfotransferase 1A3;Sulfotransferase 1A4;Sulfotransferase	SULT1A1;SULT1A2;SULT1A3;SULT1A4	16.627	17.0484	16.8873	17.0364	17.2378	16.532	1	1	1	3.4	0.0021413	1.87
P13693;Q5W0H4;A0A0B4J2C3;J3KPG2;E9PJF7;Q56UQ5;H0YCX0	P13693;Q5W0H4;A0A0B4J2C3;J3KPG2;E9PJF7	Translationally-controlled tumor protein	TPT1	18.0225	17.9705	18.3101	18.1591	17.9576	18.1493	3	3	3	19.8	0	13.524
Q99685;C9JAM4;A0A3B3ITT3;A0A0C4DFN3	Q99685;C9JAM4;A0A3B3ITT3;A0A0C4DFN3	Monoglyceride lipase	MGLL	16.5745	16.8424	16.5898	17.09	17.129	16.8214	1	1	1	5	0.005425	1.06
Q01105;A0A0C4DFV9;P0DME0;A0A087X027	Q01105;A0A0C4DFV9;P0DME0;A0A087X027	Protein SET;Protein SETSIP	SET;SETSIP	20.0609	19.7351	19.7638	19.6786	19.8672	19.8033	6	6	6	33.8	0	33.804
P08865;C9J9K3;A0A0C4DG17;F8WD59	P08865;C9J9K3;A0A0C4DG17;F8WD59	40S ribosomal protein SA	RPSA	20.0307	19.8819	19.9482	20.0662	20.0266	20.1418	11	11	11	52.5	0	97.506
Q8NF91;E7ENN3;A0A0C4DG40;A0A087WYJ5;F5GYQ7;A0A5F9ZHD7;F5H4Q0;A0A5F9ZHR3;F5GXQ8;A0A5F9ZI52	Q8NF91;E7ENN3;A0A0C4DG40;A0A087WYJ5;F5GYQ7;A0A5F9ZHD7;F5H4Q0;A0A5F9ZHR3;F5GXQ8;A0A5F9ZI52	Nesprin-1	SYNE1	18.8589	18.266	18.3444	18.7671	18.8147	18.6389	2	2	2	0.2	0.0038241	1.2935
O75521;A0A0C4DGA2	O75521;A0A0C4DGA2	Enoyl-CoA delta isomerase 2, mitochondrial	ECI2	17.5162	17.0826	17.2276	16.9884	17.4537	16.9463	2	2	2	6.1	0	2.2573
Q7Z2K6;A0A0C4DGF0;E7ER77	Q7Z2K6;A0A0C4DGF0;E7ER77	Endoplasmic reticulum metallopeptidase 1	ERMP1	16.1767	16.043	15.9652	16.3012	15.8008	16.5727	2	2	2	2.5	0	2.315
P04632;A0A0C4DGQ5;K7ELJ7;A0A075B7C0;U3KQE2;K7EM73;K7EIV0;K7EKD8;U3KPR7;K7EMQ1;Q96L46;K7ES78	P04632;A0A0C4DGQ5;K7ELJ7;A0A075B7C0;U3KQE2;K7EM73;K7EIV0;K7EKD8	Calpain small subunit 1	CAPNS1	19.8083	19.7151	19.8009	19.7044	19.6659	19.4788	9	9	9	56	0	44.302
P39656;A0A0C4DGS1;U3KQ84	P39656;A0A0C4DGS1;U3KQ84	Dolichyl-diphosphooligosaccharide--protein glycosyltransferase 48 kDa subunit	DDOST	19.2303	19.112	19.2075	19.0212	19.1116	19.2909	10	10	10	34.9	0	40.787
Q8WZ64;A0A0C4DGW1	Q8WZ64;A0A0C4DGW1	Arf-GAP with Rho-GAP domain, ANK repeat and PH domain-containing protein 2	ARAP2	20.5455	20.6342	20.5345	20.4866	21.0049	20.905	1	1	1	0.8	0.0046468	1.1814
O00571;A0A2R8YF78;A0A2R8Y645;A0A2R8Y4A4;A0A2U3TZJ9;A0A2R8YFS5;A0A2R8YFR4;A0A2R8YCW1;A0A0D9SG12;A0A0D9SFB3;A0A2R8Y5G6;A0A2R8Y7T2;A0A2R8YDT5;A0A0D9SF53;F6S8Q4;O15523;A0A2R8YDH3;A0A0J9YVQ7;A0A087WVZ1;D6RCM4;Q9NQI0	O00571;A0A2R8YF78;A0A2R8Y645;A0A2R8Y4A4;A0A2U3TZJ9;A0A2R8YFS5;A0A2R8YFR4;A0A2R8YCW1;A0A0D9SG12;A0A0D9SFB3;A0A2R8Y5G6;A0A2R8Y7T2;A0A2R8YDT5;A0A0D9SF53;F6S8Q4;O15523;A0A2R8YDH3	ATP-dependent RNA helicase DDX3X;ATP-dependent RNA helicase DDX3Y	DDX3X;DDX3Y	16.8607	16.7411	16.9565	16.7538	16.9488	17.0337	7	6	6	12.5	0	6.1154
Q13813;A0A0D9SF54;A0A0D9SGF6;A0A1B0GTB7;A0A0D9SFF6	Q13813;A0A0D9SF54;A0A0D9SGF6	Spectrin alpha chain, non-erythrocytic 1	SPTAN1	17.0187	17.1679	17.2959	17.3943	17.553	17.4805	23	23	23	13	0	23.749
P0DMV8;A0A0G2JIW1;P0DMV9;V9GZ37	P0DMV8;A0A0G2JIW1;P0DMV9;V9GZ37	Heat shock 70 kDa protein 1A;Heat shock 70 kDa protein 1B	HSPA1A;HSPA1B	19.5856	19.5905	19.6931	19.734	19.6345	19.669	16	15	9	35.4	0	28.175
O94973;A0A0G2JQM1;A0A0G2JS82;A0A0G2JRF9;A0A0G2JQA4;E9PR62;E9PQP4;A0A0G2JRS3;A0A0G2JS17;A0A0G2JQT9;H0YDE9;H0YEG0	O94973;A0A0G2JQM1;A0A0G2JS82	AP-2 complex subunit alpha-2	AP2A2	16.4743	16.4331	16.2391	16.245	16.4976	16.7027	8	4	4	11	0	3.3585
P78395;B5MD04;A0A0G2JRX8;B5MCY4;A0A0G2JRX7;E7EMH2;H7C2P3;E7EW99	P78395;B5MD04;A0A0G2JRX8;B5MCY4;A0A0G2JRX7;E7EMH2;H7C2P3;E7EW99	Melanoma antigen preferentially expressed in tumors	PRAME	18.0157	18.7137	17.7378	17.2917	16.6607	16.9184	1	1	1	2.2	0.0029821	1.4389
P49419;A0A0J9YWF7;A0A1B0GUY0;A0A1B0GTY9;A0A1B0GTJ4;A0A1B0GUA1;A0A1B0GTG2;A0A1B0GW82;A0A1B0GW77;A0A1B0GVU0;F8VVF2;A0A1B0GV49	P49419;A0A0J9YWF7;A0A1B0GUY0;A0A1B0GTY9;A0A1B0GTJ4;A0A1B0GUA1;A0A1B0GTG2;A0A1B0GW82;A0A1B0GW77;A0A1B0GVU0;F8VVF2;A0A1B0GV49	Alpha-aminoadipic semialdehyde dehydrogenase	ALDH7A1	16.5191	16.0176	16.6754	16.2928	15.922	16.6738	2	2	2	5.2	0.00377	1.2361
A0A0J9YXC7;P48059;P0CW19;P0CW20;F8WC86;A0A0M3HER1	A0A0J9YXC7;P48059;P0CW19;P0CW20;F8WC86;A0A0M3HER1	LIM and senescent cell antigen-like-containing domain protein 1;LIM and senescent cell antigen-like-containing domain protein 3;LIM and senescent cell antigen-like-containing domain protein 3-like	LIMS1;LIMS3;LIMS3L	18.1681	18.3922	18.1823	18.4376	17.8251	18.1618	2	2	2	7	0.0029183	1.3305
A0A0J9YXF2;Q15165;G3XAK4;A0A0J9YXU7;A0A0J9YYJ1;A0A2Q2SAK4;A0A0J9YXM1	A0A0J9YXF2;Q15165	Serum paraoxonase/arylesterase 2	PON2	18.0138	18.0962	17.9149	18.2952	18.0191	17.9058	7	7	7	29.9	0	4.6142
P09493;H0YKP3;A0A0S2Z4G6;A0A087WTJ7	P09493;H0YKP3;A0A0S2Z4G6	Tropomyosin alpha-1 chain	TPM1	17.7014	17.5442	17.8138	17.7497	17.7168	17.8163	6	1	1	15.8	0	3.2951
A0A0U1RQQ4;Q9UNN8;A0A0U1RRC4	A0A0U1RQQ4;Q9UNN8	Endothelial protein C receptor	PROCR	16.291	16.6835	16.9117	16.6795	16.1538	16.5304	3	3	3	19.2	0	3.1398
Q16563;A0A0U1RQT9;C9JYN0	Q16563;A0A0U1RQT9;C9JYN0	Synaptophysin-like protein 1	SYPL1	17.8053	17.0716	17.4394	17.3011	17.327	17.0279	1	1	1	4.2	0.0010776	1.9051
Q9UNF0;A0A0U1RR22	Q9UNF0;A0A0U1RR22	Protein kinase C and casein kinase substrate in neurons protein 2	PACSIN2	17.3756	17.5991	16.9089	16.9175	16.9063	17.069	3	3	3	5.8	0.0062612	1.0242
P0C0S8;A0A0U1RR32;Q9BTM1;Q16777;Q99878;Q93077;Q7L7L0;P04908;Q6FI13;Q96KK5;A0A0U1RRH7;P20671;P16104;A0A494C189;A0A3B3IS11;C9J0D1;P0C0S5;H0YFX9;Q96QV6;Q71UI9;Q8IUE6;C9J386	P0C0S8;A0A0U1RR32;Q9BTM1;Q16777;Q99878;Q93077;Q7L7L0;P04908;Q6FI13;Q96KK5;A0A0U1RRH7;P20671;P16104;A0A494C189;A0A3B3IS11;C9J0D1;P0C0S5;H0YFX9;Q96QV6;Q71UI9	Histone H2A type 1;Histone H2A.J;Histone H2A type 2-C;Histone H2A type 1-J;Histone H2A type 1-C;Histone H2A type 3;Histone H2A type 1-B/E;Histone H2A type 2-A;Histone H2A type 1-H;Histone H2A type 1-D;Histone H2AX;Histone H2A;Histone H2A.Z;Histone H2A type 1-A;Histone H2A.V	HIST1H2AG;H2AFJ;HIST2H2AC;HIST1H2AJ;HIST1H2AC;HIST3H2A;HIST1H2AB;HIST2H2AA3;HIST1H2AH;HIST1H2AD;H2AFX;H2AFV;H2AFZ;HIST1H2AA	19.8937	19.7663	19.8284	19.9539	20.2564	20.2967	3	3	3	26.9	0	5.1287
P26599;A6NLN1;A0A0U1RRM4;K7EKJ7;K7EK45;K7ELW5;K7ES59;A0A087WU68;A0A0D9SF20;O95758;A0A087WUW5;X6R242	P26599;A6NLN1;A0A0U1RRM4;K7EKJ7;K7EK45	Polypyrimidine tract-binding protein 1	PTBP1	18.7472	18.8202	18.8301	18.6465	18.8009	19.022	12	12	12	29.2	0	36.611
Q96AC1;A0A0U1RRM8;H0YJ34;Q9BQL6;G3V3J0;G3V1L6	Q96AC1;A0A0U1RRM8;H0YJ34	Fermitin family homolog 2	FERMT2	17.4415	17.3529	17.4392	17.6665	17.3805	17.3773	9	9	9	16.5	0	11.377
A0A140T955;A0A140T913;A0A140T933;A0A140T9I0;A0A140T9X5;A0A1W2PRT9;A0A1W2PPQ2;A0A140T975;Q9GJ45;A0A1W2PS39;A0A140T9Z6;A0A1W2PQS8;B0UXQ0;A0A140T941;A0A140T8W8;A0A140T8Y4;A0A1W2PPF8;O19617;A0A1W2PR61;A0A140T921;A2AEA2;A0A0G2JPD3;A0A140T9H5;P10321;A0A140T9U8;A0A1W2PRU9;A0A140T9M5;A0A1W2PQZ3;A0A140T9Z4;A0A140TA13;A0A140TA21;A0A140TA19;A0A140TA05;A0A140TA02;A0A140T9D4;A0A1W2PQE2;A0A140T953;A0A1W2PNR7;A…	A0A140T955;A0A140T913;A0A140T933;A0A140T9I0;A0A140T9X5;A0A1W2PRT9;A0A1W2PPQ2;A0A140T975;Q9GJ45;A0A1W2PS39;A0A140T9Z6;A0A1W2PQS8;B0UXQ0;A0A140T941		HLA-A	18.068	18.0486	18.1115	17.9873	18.165	18.2629	10	4	3	38.1	0	5.6429
O95865;H0Y7N1;A0A140T971;Q5SSV3;Q5SRR8	O95865;H0Y7N1;A0A140T971;Q5SSV3;Q5SRR8	N(G),N(G)-dimethylarginine dimethylaminohydrolase 2	DDAH2	17.8968	17.7898	17.4733	17.5505	17.2139	17.5938	2	2	2	8.4	0.0063063	1.0415
O75955;A0A140T9R1;A0A140T9X0;A2AB09;A0A140T9W4;A0A140T907;A0A140T9C3;A0A140T959;A2AB13;A0A140T974;A2AB11;A0A0G2JJQ6;A0A140T910;A2AB12;A0A140T957;A2AB10;A0A140T9B1	O75955;A0A140T9R1;A0A140T9X0;A2AB09;A0A140T9W4;A0A140T907	Flotillin-1	FLOT1	16.5234	16.6917	16.3438	17.1011	17.2712	16.6937	4	4	4	11.7	0	2.6655
Q13425;A0A140TA73	Q13425;A0A140TA73	Beta-2-syntrophin	SNTB2	16.4356	15.5448	15.6495	15.6132	15.8224	15.9725	1	1	1	1.7	0.0091743	0.81278
P49023;F5GZ78;A0A1B0GTU4	P49023;F5GZ78;A0A1B0GTU4	Paxillin	PXN	17.7762	17.9815	17.5603	17.5744	NaN	NaN	3	3	3	7.4	0	2.9162
Q9UDY2;A0A3B3IRI3;A0A3B3ITE1;A0A1B0GTW1;A0A2R8YDH4;A0A3B3IT83;A0A3B3IRV6;A0A3B3ISF1;A0A3B3IU51;A0A3B3ISZ5;A0A3B3IS03	Q9UDY2;A0A3B3IRI3;A0A3B3ITE1;A0A1B0GTW1;A0A2R8YDH4;A0A3B3IT83;A0A3B3IRV6;A0A3B3ISF1;A0A3B3IU51;A0A3B3ISZ5;A0A3B3IS03	Tight junction protein ZO-2	TJP2	17.1322	16.882	16.9058	17.0105	16.9252	16.9156	5	5	5	4.5	0	2.4381
P07339;A0A1B0GW44;A0A1B0GV23;A0A1B0GVD5;A0A1B0GWE8;A0A1B0GU92;A0A1B0GU03;A0A1B0GVP3;H7C469;F8WD96;C9JH19;F8W787;H7C1V0;A0A1B0GVF1;A0A1B0GV01	P07339;A0A1B0GW44;A0A1B0GV23;A0A1B0GVD5;A0A1B0GWE8;A0A1B0GU92;A0A1B0GU03;A0A1B0GVP3;H7C469;F8WD96;C9JH19;F8W787	Cathepsin D;Cathepsin D light chain;Cathepsin D heavy chain	CTSD	18.1295	18.0074	18.2521	18.3271	17.9918	18.3065	10	10	10	27.7	0	9.3119
P06132;A0A494C1D8;H0Y5R6;A0A494C0S8;Q5T446;A0A494BZY8;A0A1B0GVN9;A0A1B0GVZ4;A0A494C0Q8;A0A494C1T3;A0A494C007;A0A494C085;A0A494C0P4	P06132;A0A494C1D8;H0Y5R6;A0A494C0S8;Q5T446;A0A494BZY8;A0A1B0GVN9;A0A1B0GVZ4;A0A494C0Q8;A0A494C1T3;A0A494C007;A0A494C085	Uroporphyrinogen decarboxylase	UROD	16.7203	17.1688	17.49	17.4892	16.8297	16.9294	3	3	3	10.9	0.0010846	1.9248
Q8TD08;A0A1C7CYZ1	Q8TD08;A0A1C7CYZ1	Mitogen-activated protein kinase 15	MAPK15	18.4543	18.0797	NaN	NaN	18.0276	18.3859	1	1	1	1.5	0.0021008	1.7572
Q9BWM7;A0A1P0AYU5;S4R3N9	Q9BWM7;A0A1P0AYU5;S4R3N9	Sideroflexin-3	SFXN3	16.6952	16.6412	16.7802	16.5058	16.6434	16.6237	4	4	4	14.6	0.0020833	1.7012
A0A1W2PNV4;Q92747;E9PF58	A0A1W2PNV4			15.8634	16.574	16.8311	16.9599	16.3905	16.3423	6	1	1	11.7	0	2.5581
Q00839;Q5RI18;A0A1W2PP35;A0A1W2PPS1;A0A1W2PRZ7;A0A1W2PQ74;A0A1W2PQL0;A0A1W2PP34;A0A1W2PPL4;A0A1W2PPH7;A0A1X7SBS1;A0A1W2PQD4;A0A1W2PPE9;A0A1W2PRI6	Q00839;Q5RI18;A0A1W2PP35;A0A1W2PPS1;A0A1W2PRZ7;A0A1W2PQ74;A0A1W2PQL0;A0A1W2PP34;A0A1W2PPL4;A0A1W2PPH7;A0A1X7SBS1;A0A1W2PQD4	Heterogeneous nuclear ribonucleoprotein U	HNRNPU	18.6054	18.3852	18.4601	18.7633	18.7953	18.8602	10	10	10	13.6	0	33.025
P23368;A0A1W2PR68;A0A1W2PQT3;A0A1W2PPH1;A0A1W2PQH3;A0A1W2PQY8;A0A1W2PQ37;A0A1W2PQF8	P23368;A0A1W2PR68;A0A1W2PQT3;A0A1W2PPH1;A0A1W2PQH3;A0A1W2PQY8;A0A1W2PQ37;A0A1W2PQF8	NAD-dependent malic enzyme, mitochondrial	ME2	16.1561	16.7058	16.6608	16.3337	16.2654	16.8777	2	2	2	3.9	0	6.8716
Q14108;A0A1W2PRF6;A0A1W2PPX5;A0A1W2PQR6;A0A1W2PQB7;A0A1W2PS43;A0A1W2PRS1	Q14108;A0A1W2PRF6;A0A1W2PPX5;A0A1W2PQR6;A0A1W2PQB7;A0A1W2PS43;A0A1W2PRS1	Lysosome membrane protein 2	SCARB2	16.3431	16.7377	15.993	NaN	16.5358	16.3095	1	1	1	2.7	0.0037523	1.2201
Q92841;A0A1X7SBZ2;A0A5H1ZRQ2;A0A1W2PQ51;A0A0U1RQJ0	Q92841;A0A1X7SBZ2;A0A5H1ZRQ2;A0A1W2PQ51	Probable ATP-dependent RNA helicase DDX17	DDX17	18.8883	18.8889	19.0082	18.9652	18.7229	19.0767	12	12	7	19.2	0	19.848
P04439;Q5SRN7;A0A1W2PS24;Q5SRN5;A0A0G2JI36;A0A1W2PSE7;A0A0G2JIF2;A0A0G2JL56;A0A1W2PQD0;P01893	P04439;Q5SRN7;A0A1W2PS24;Q5SRN5;A0A0G2JI36;A0A1W2PSE7;A0A0G2JIF2;A0A0G2JL56;A0A1W2PQD0	HLA class I histocompatibility antigen, A-3 alpha chain	HLA-A	18.8433	18.7268	18.9714	18.9728	18.9331	18.9506	10	10	3	31.5	0	49.091
P48637;A0A2R8YF34;A0A2R8Y430;A0A2R8Y2X9;A0A2R8Y6Y6;A0A2R8Y4V9;A0A2R8Y790;A0A2R8Y446;A0A0S2Z4J7	P48637;A0A2R8YF34;A0A2R8Y430;A0A2R8Y2X9;A0A2R8Y6Y6;A0A2R8Y4V9;A0A2R8Y790;A0A2R8Y446;A0A0S2Z4J7	Glutathione synthetase	GSS	17.5457	17.2634	16.8574	16.9284	NaN	17.5995	2	2	2	4.6	0.0046083	1.1349
P21926;A6NNI4;A0A2R8Y478;G8JLH6;A0A087WU13	P21926;A6NNI4;A0A2R8Y478;G8JLH6	CD9 antigen;Tetraspanin	CD9	19.5147	19.6279	19.7065	19.719	19.758	19.6369	3	3	3	18.4	0	37.824
P40939;A0A2R8Y4F5;H0YFD6;A0A2R8YG21;A0A2R8Y688	P40939;A0A2R8Y4F5;H0YFD6	Trifunctional enzyme subunit alpha, mitochondrial;Long-chain enoyl-CoA hydratase;Long chain 3-hydroxyacyl-CoA dehydrogenase	HADHA	18.4457	18.3195	18.4777	18.1491	18.0236	18.2147	17	17	17	33.3	0	20.908
P35222;A0A2R8Y804;A0A2R8Y543;A0A2R8Y5C3;A0A2R8Y750;A0A2R8Y5Z1;B4DGU4;A0A2R8YCH5;A0A2R8Y7Z0;A0A2R8Y5A3;A0A2R8Y6G0;A0A2R8YG06;A0A2R8Y815	P35222;A0A2R8Y804;A0A2R8Y543;A0A2R8Y5C3;A0A2R8Y750;A0A2R8Y5Z1;B4DGU4;A0A2R8YCH5;A0A2R8Y7Z0;A0A2R8Y5A3;A0A2R8Y6G0	Catenin beta-1	CTNNB1	17.3411	17.2662	17.4527	17.2738	17.2965	17.4284	9	6	6	15.7	0	13.829
P35241;A0A2R8Y5S7;A0A2R8Y7M3;E9PNV3;A0A2R8Y5P0;E9PQ82;A0A2R8Y4H6	P35241;A0A2R8Y5S7;A0A2R8Y7M3	Radixin	RDX	18.3824	18.2466	18.1695	17.9948	18.0937	18.1149	17	6	6	28	0	9.6594
P32969;A0A2R8Y5Y7;E7ESE0;D6RAN4;H0Y9R4;H0Y9V9	P32969;A0A2R8Y5Y7;E7ESE0;D6RAN4;H0Y9R4;H0Y9V9	60S ribosomal protein L9	RPL9	18.0752	18.168	17.4853	17.4856	17.9269	18.0428	4	4	4	34.4	0	19.095
P46777;A0A2R8Y6J3;Q5T7N0;A0A2R8Y4A2	P46777;A0A2R8Y6J3	60S ribosomal protein L5	RPL5	19.2961	19.5078	19.4719	19.5744	19.5634	19.1821	9	9	9	37.4	0	13.94
Q8TEA8;A0A2R8YCT7;A0A2R8Y6X2	Q8TEA8;A0A2R8YCT7;A0A2R8Y6X2	D-tyrosyl-tRNA(Tyr) deacylase 1	DTD1	16.2967	16.3751	16.3774	16.7757	15.9299	16.2602	1	1	1	7.2	0.003055	1.5808
A0A2R8Y7Y9;P30043;M0QZL1;M0R192;A0A2R8YEP4	A0A2R8Y7Y9;P30043;M0QZL1;M0R192;A0A2R8YEP4	Flavin reductase (NADPH)	BLVRB	19.3459	19.434	19.1129	19.1398	19.3391	18.9543	2	2	2	21.5	0	2.5154
P62263;A0A2R8Y811;E5RH77	P62263;A0A2R8Y811;E5RH77	40S ribosomal protein S14	RPS14	19.8779	20.1694	19.9405	20.4015	19.903	20.0297	4	4	4	36.4	0	16.729
P62847;E7ETK0;A0A2R8Y849;A0A2R8YD14;A0A2R8Y8A0	P62847;E7ETK0;A0A2R8Y849;A0A2R8YD14;A0A2R8Y8A0	40S ribosomal protein S24	RPS24	18.3002	17.9801	18.364	17.9977	18.1	18.3598	3	3	3	28.6	0	5.7671
P08237;F8VZI0;A0A2R8Y891	P08237;F8VZI0;A0A2R8Y891	ATP-dependent 6-phosphofructokinase, muscle type	PFKM	16.5405	16.3576	16.3227	16.0559	16.4594	16.378	2	1	1	2.6	0.0090834	0.78603
O14773;A0A2R8YGD1;A0A2R8YD45;A0A2R8Y7U1;A0A2R8YDY1;A0A2R8Y7I4	O14773;A0A2R8YGD1;A0A2R8YD45;A0A2R8Y7U1	Tripeptidyl-peptidase 1	TPP1	20.008	20.1497	19.8416	19.8795	19.7324	19.7407	6	6	6	17.2	0	31.861
P51659;A0A2R8YD50;E7ER27;E7EWE5;A0A2R8Y7L2;G5E9S2;E7ET17;A0A2R8YDT8;A0A2R8YF45;E7EPL9;A0A2R8Y7W2	P51659;A0A2R8YD50;E7ER27;E7EWE5;A0A2R8Y7L2;G5E9S2;E7ET17	Peroxisomal multifunctional enzyme type 2;(3R)-hydroxyacyl-CoA dehydrogenase;Enoyl-CoA hydratase 2	HSD17B4	17.6698	18.0468	17.8285	17.8573	17.8818	17.5626	9	9	9	18.3	0	11.194
P61313;A0A2R8YEM3;E7EQV9;E7EX53;A0A2R8Y738;E7ENU7	P61313;A0A2R8YEM3;E7EQV9;E7EX53;A0A2R8Y738;E7ENU7	60S ribosomal protein L15;Ribosomal protein L15	RPL15	20.1977	20.2861	20.2538	20.244	20.2937	20.3124	4	4	4	19.1	0	6.8089
Q9NR28;H7BZQ7;H7BZK7;A0A2U3TZH2	Q9NR28;H7BZQ7;H7BZK7;A0A2U3TZH2	Diablo homolog, mitochondrial	DIABLO	16.8109	16.8411	16.7165	16.7487	16.7177	16.8814	1	1	1	4.2	0.003009	1.502
P13987;E9PNW4;A0A2U3TZL5;H0YET2	P13987;E9PNW4;A0A2U3TZL5;H0YET2	CD59 glycoprotein	CD59	19.0596	19.8957	19.6745	19.6467	19.2225	18.8866	4	4	4	25	0	4.2391
P06744;A0A2U3TZU2;K7EQ48;A0A2R8Y6C7;A0A0J9YYH3;A0A0J9YXP8;A0A0J9YX90;CON__Q3ZBD7;K7EPY4;K7ERC6;K7ENA0;K7EP41;A0A0J9YXM3;K7ELR7;A0A2R8YF08;A0A0J9YXH9;K7ESF4;K7ERK8;K7EIL4	P06744;A0A2U3TZU2;K7EQ48;A0A2R8Y6C7;A0A0J9YYH3;A0A0J9YXP8;A0A0J9YX90	Glucose-6-phosphate isomerase	GPI	19.5516	19.3896	19.5408	19.3388	19.2524	19.4579	13	13	13	33.2	0	84.198
P11586;V9GYY3;A0A384N5Y3;F5H2F4;A0A494C1T2;V9GZ78	P11586;V9GYY3;A0A384N5Y3;F5H2F4;A0A494C1T2;V9GZ78	C-1-tetrahydrofolate synthase, cytoplasmic;Methylenetetrahydrofolate dehydrogenase;Methenyltetrahydrofolate cyclohydrolase;Formyltetrahydrofolate synthetase;C-1-tetrahydrofolate synthase, cytoplasmic, N-terminally processed	MTHFD1	16.8836	16.8636	16.7508	17.143	16.6267	16.9207	6	6	6	7.1	0	4.83
P17812;A0A3B3IRQ8;A0A3B3ITF6;A0A3B3IRI2;A0A3B3ITB8;B4E1E0;A0A3B3ISY3;Q9NRF8;A0A3B3ITH9	P17812;A0A3B3IRQ8;A0A3B3ITF6;A0A3B3IRI2;A0A3B3ITB8;B4E1E0	CTP synthase 1;CTP synthase	CTPS1	17.0123	17.2604	17.0072	16.7414	16.8054	16.967	5	5	5	9.8	0	2.9014
Q13724;A0A3B3IRW2;A0A3B3IRK6;A0A3B3IS52	Q13724;A0A3B3IRW2;A0A3B3IRK6;A0A3B3IS52	Mannosyl-oligosaccharide glucosidase	MOGS	18.0723	17.7776	18.0737	17.698	17.7241	17.7779	4	4	4	6.8	0	10.199
P43307;C9J3L8;C9J5W0;A0A3B3IRT8;E9PAL7;C9IZQ1	P43307;C9J3L8;C9J5W0;A0A3B3IRT8;E9PAL7;C9IZQ1	Translocon-associated protein subunit alpha	SSR1	17.9766	17.9848	17.7536	17.5853	17.8086	18.0168	2	2	2	8	0.0084746	0.86522
P42892;B4DKB2;A0A3B3ISF9	P42892;B4DKB2;A0A3B3ISF9	Endothelin-converting enzyme 1	ECE1	17.3581	16.5921	17.3219	16.6229	16.9369	16.4261	2	2	2	5.1	0	2.9233
Q9Y6M9;A0A3B3IT57;E9PH64;E7EWZ0;E9PF49	Q9Y6M9;A0A3B3IT57;E9PH64;E7EWZ0;E9PF49	NADH dehydrogenase [ubiquinone] 1 beta subcomplex subunit 9	NDUFB9	16.7798	16.6701	NaN	16.8647	16.6929	16.7233	1	1	1	7.8	0.0062333	1.0088
P47914;A0A3B3ITT5	P47914;A0A3B3ITT5	60S ribosomal protein L29	RPL29	19.7087	19.8524	19.4925	19.9155	19.7517	19.6201	2	2	2	14.5	0	7.073
O75964;E9PN17;A0A3B3ITX4;A0A3B3IRW3	O75964;E9PN17;A0A3B3ITX4	ATP synthase subunit g, mitochondrial	ATP5L	19.0695	19.0279	19.0078	19.2391	18.8463	19.0948	4	4	4	44.7	0	4.6985
Q14258;A0A3B3IUA7	Q14258;A0A3B3IUA7	E3 ubiquitin/ISG15 ligase TRIM25	TRIM25	17.07	16.7356	16.5552	16.9699	17.244	17.0663	2	2	2	4.8	0.0078261	0.92494
Q8TCT9;A0A3B3IUB5;A0A0C4DGU3;A0A075B6F6;A0A0S2Z6F0;A0A3B3IT72	Q8TCT9;A0A3B3IUB5;A0A0C4DGU3;A0A075B6F6;A0A0S2Z6F0;A0A3B3IT72	Minor histocompatibility antigen H13	HM13	16.3818	17.1218	17.5692	16.8965	16.4341	16.7862	2	2	2	9.5	0.0046296	1.1638
Q96S97;A0A494C017;C9JJV6;C9JZL8;A0A499FIY8;C9JC07	Q96S97;A0A494C017;C9JJV6;C9JZL8;A0A499FIY8;C9JC07	Myeloid-associated differentiation marker	MYADM	18.3263	18.4382	17.9921	18.0712	18.3137	18.1889	1	1	1	3.1	0.0010753	1.904
P53597;A0A494C0D1;H7C233	P53597;A0A494C0D1	Succinyl-CoA ligase [ADP/GDP-forming] subunit alpha, mitochondrial	SUCLG1	17.2239	17.3794	17.504	17.4019	17.3618	17.2004	3	3	3	11.6	0.0010823	1.9163
Q15125;C9J719;C9JJ78;A0A494C0F3	Q15125;C9J719;C9JJ78;A0A494C0F3	3-beta-hydroxysteroid-Delta(8),Delta(7)-isomerase	EBP	16.7865	17.4083	17.4083	NaN	17.3276	17.5587	1	1	1	7	0.0038204	1.2884
Q99426;K7EP07;K7EK42;A0A494C0X0;K7EL99	Q99426;K7EP07;K7EK42;A0A494C0X0	Tubulin-folding cofactor B	TBCB	17.5431	17.9784	18.2703	18.1848	18.1482	17.9095	3	3	3	12.7	0	2.1357
P13667;A0A499FI48;C9JMN9	P13667;A0A499FI48	Protein disulfide-isomerase A4	PDIA4	19.8493	19.8016	19.9804	19.8175	19.7019	19.7422	22	22	22	38.6	0	53.486
Q9BUB5;E9PMM8;E9PIA0;A0A499FJS1;A0A499FJN1;A0A499FIS5;E9PN34;E9PSE0;E9PLE7	Q9BUB5;E9PMM8;E9PIA0;A0A499FJS1;A0A499FJN1;A0A499FIS5;E9PN34;E9PSE0;E9PLE7	MAP kinase-interacting serine/threonine-protein kinase 1	MKNK1	17.4459	17.8971	18.0691	17.6474	17.63	17.5713	2	2	2	6	0.0029354	1.3468
O43169;D6RFH4;H3BUX2;A0A499FJ32	O43169;D6RFH4;H3BUX2;A0A499FJ32	Cytochrome b5 type B	CYB5B	17.405	17.1692	17.5498	16.3844	17.049	17.1818	2	2	2	30.7	0	43.726
Q9UPN3;A0A590UJG2;H3BPE1;H3BQK9;H0Y390	Q9UPN3;A0A590UJG2;H3BPE1;H3BQK9;H0Y390	Microtubule-actin cross-linking factor 1, isoforms 1/2/3/5	MACF1	15.9827	16.1851	16.3827	16.3089	16.1473	16.1867	3	3	3	0.5	0.0030457	1.5492
Q13423;A0A590UJM2;A0A590UK29;A0A590UJI3;E9PCX7;A0A590UK15;D6RHU2;A0A590UJA4;A0A590UKC7;D6RAI5	Q13423;A0A590UJM2;A0A590UK29;A0A590UJI3;E9PCX7;A0A590UK15	NAD(P) transhydrogenase, mitochondrial	NNT	16.0744	16.2868	16.3851	16.1495	16.3045	16.1381	4	4	4	4.3	0.0038059	1.2708
P0DP25;P0DP24;P0DP23;A0A590UK56;E7EMB3;G3V361;A0A590UJI2;Q96HY3;A0A590UJC0;G3V226;F8WBR5;M0QZ52;G3V479	P0DP25;P0DP24;P0DP23;A0A590UK56;E7EMB3;G3V361;A0A590UJI2;Q96HY3;A0A590UJC0;G3V226		CALM2;CALM1	17.7159	18.6707	18.4475	18.6423	18.4144	18.4295	4	4	4	29.5	0	5.3892
Q9UBE0;M0QYM8;M0R054;M0QX65;A0A590UK93;A0A590UKC5;B3KNJ4	Q9UBE0;M0QYM8;M0R054;M0QX65;A0A590UK93;A0A590UKC5;B3KNJ4	SUMO-activating enzyme subunit 1;SUMO-activating enzyme subunit 1, N-terminally processed	SAE1	15.9569	16.8793	16.6512	16.8001	NaN	13.9648	1	1	1	3.5	0.0038685	1.316
P55263;A0A5F9ZH31;A0A5K1VW54;A0A5F9ZH83;A0A5F9ZH72;A0A5K1VW94	P55263;A0A5F9ZH31;A0A5K1VW54;A0A5F9ZH83;A0A5F9ZH72;A0A5K1VW94	Adenosine kinase	ADK	17.3905	16.431	16.5064	NaN	16.4835	16.9837	3	3	3	11.9	0	14.564
P24752;A0A5F9ZHL1;A0A5F9ZHJ7;A0A5F9ZHH9;A0A5F9ZHJ0;A0A5F9ZHD4;A0A5F9ZI66;H0YEL7;A0A5F9ZHL7;E9PRQ6	P24752;A0A5F9ZHL1;A0A5F9ZHJ7;A0A5F9ZHH9;A0A5F9ZHJ0;A0A5F9ZHD4;A0A5F9ZI66	Acetyl-CoA acetyltransferase, mitochondrial	ACAT1	18.9764	18.7121	18.5812	18.7115	18.8827	18.8254	9	9	9	28.3	0	19.604
P07195;A0A5F9ZHM4;A0A3B3IS95;A8MW50;C9J7H8;F5H793	P07195;A0A5F9ZHM4;A0A3B3IS95;A8MW50;C9J7H8	L-lactate dehydrogenase B chain;L-lactate dehydrogenase	LDHB	20.8685	20.9551	20.7656	20.8549	20.8091	20.9241	13	12	12	41.9	0	76.172
P40925;A0A5K1VW95;B9A041;C9JF79;C9JRL4;B8ZZ51;C9JLV6	P40925;A0A5K1VW95;B9A041;C9JF79;C9JRL4;B8ZZ51	Malate dehydrogenase, cytoplasmic;Malate dehydrogenase	MDH1	18.9549	18.9254	18.8719	19.1384	18.9936	18.9085	8	8	8	30.5	0	33.263
A0AVT1;H0Y8S8	A0AVT1	Ubiquitin-like modifier-activating enzyme 6	UBA6	16.1803	16.3617	16.5228	16.4504	16.2264	16.1558	3	3	3	3.8	0.009009	0.71487
Q99798;A2A274	Q99798;A2A274	Aconitate hydratase, mitochondrial	ACO2	17.8307	17.715	18.026	18.0112	17.6157	17.6831	10	10	10	17.3	0	13.594
A6NHL2	A6NHL2	Tubulin alpha chain-like 3	TUBAL3	18.5296	18.3338	18.6392	18.4469	18.4477	18.4635	3	1	1	7.4	0	5.1517
P54578;A6NJA2;J3QQT6;J3KS55	P54578;A6NJA2	Ubiquitin carboxyl-terminal hydrolase 14;Ubiquitin carboxyl-terminal hydrolase	USP14	17.4953	17.9448	17.7014	17.8901	17.8483	17.5702	3	3	3	7.3	0	3.1931
P47813;O14602;A6NJH9;X6RAC9	P47813;O14602;A6NJH9;X6RAC9	Eukaryotic translation initiation factor 1A, X-chromosomal;Eukaryotic translation initiation factor 1A, Y-chromosomal	EIF1AX;EIF1AY	17.0506	17.343	17.1396	17.3508	17.3769	17.0525	2	2	2	14.6	0.0020471	1.6224
P61513;G5E9R3;M0R0A1;C9J4Z3;Q6P4E4;E9PEL3;M0R2L6;A6NKH3	P61513;G5E9R3;M0R0A1;C9J4Z3;Q6P4E4;E9PEL3;M0R2L6;A6NKH3	60S ribosomal protein L37a;Putative 60S ribosomal protein L37a-like protein	RPL37A;RPL37AP8	18.6318	19.1284	18.6408	19.0388	19.0609	19.0038	1	1	1	8.7	0.0078193	0.9213
P60033;E9PJK1;E9PRJ8;H0YDL9;H0YDJ9;E9PIF1;A6NMH8	P60033;E9PJK1;E9PRJ8;H0YDL9;H0YDJ9;E9PIF1;A6NMH8	CD81 antigen;Tetraspanin	CD81	17.3305	17.2794	17.1747	17.4658	17.2834	17.5765	1	1	1	9.7	0.0045998	1.1305
O60831;A6NP52	O60831;A6NP52	PRA1 family protein 2	PRAF2	17.1548	17.5502	17.3558	17.3696	17.5602	17.3951	2	2	2	12.4	0.0037771	1.2405
Q99829;F2Z2V0;A6PVH9;B0QZ18;Q5JX55;Q5JX56;Q5JX58;Q5JX59;Q5JX54;Q5JX60;Q5JX44;E7ENH5;Q5JX45;Q5JX61;Q5JX52;E7EV27;Q5JX57;Q5JX53	Q99829;F2Z2V0;A6PVH9;B0QZ18;Q5JX55;Q5JX56;Q5JX58;Q5JX59;Q5JX54;Q5JX60;Q5JX44;E7ENH5;Q5JX45;Q5JX61;Q5JX52;E7EV27;Q5JX57	Copine-1	CPNE1	17.3925	17.3226	17.2029	16.8339	17.3255	17.2332	4	4	4	10.6	0	8.0583
P55145;A8K878;H7C2D6	P55145;A8K878	Mesencephalic astrocyte-derived neurotrophic factor	MANF	16.7872	16.7366	16.9138	17.0342	16.823	16.9017	5	5	5	31.3	0	3.888
P18124;A8MUD9;C9JIJ5;C9JZ88	P18124;A8MUD9	60S ribosomal protein L7	RPL7	20.1015	20.0639	19.8955	20.0958	19.9908	20.063	8	8	8	33.9	0	21.117
P62750;H7BY10;K7EJV9;K7ERT8;A8MUS3;K7EMA7	P62750;H7BY10;K7EJV9;K7ERT8;A8MUS3;K7EMA7	60S ribosomal protein L23a	RPL23A	19.6423	19.3621	19.3599	19.2824	19.3541	19.5072	6	6	6	32.7	0	10.248
Q9Y262;B0QY89;B0QY90;C9JHP4;C9K0Q7;H0Y7E6;H7C3A0	Q9Y262;B0QY89;B0QY90	Eukaryotic translation initiation factor 3 subunit L	EIF3L	17.5935	17.5066	17.4028	17.6119	17.6641	17.8313	7	7	7	14.4	0	3.1778
P63279;H3BPC4;H3BQQ9;B0QYN7	P63279;H3BPC4;H3BQQ9;B0QYN7	SUMO-conjugating enzyme UBC9	UBE2I	17.6318	17.6061	17.6315	17.5282	17.311	17.3667	2	2	2	8.2	0	2.8342
O75477;O94905;B0QZ43;E5RHW4	O75477;O94905;B0QZ43;E5RHW4	Erlin-1;Erlin-2	ERLIN1;ERLIN2	17.1103	16.8934	16.8492	16.9532	16.8973	16.7663	2	2	2	6.9	0	2.793
P48444;B0YIW6;Q6P1Q5;E9PK34	P48444;B0YIW6	Coatomer subunit delta	ARCN1	18.3463	18.1869	18.1028	18.2676	18.3622	18.313	9	9	9	17.6	0	12.184
B1AH87;P30536	B1AH87;P30536	Translocator protein	TSPO	18.3486	18.8672	19.3803	18.5842	18.6421	19.3422	3	3	3	36.4	0	3.1302
O75832;B1AJY5;B1AJY7	O75832;B1AJY5;B1AJY7	26S proteasome non-ATPase regulatory subunit 10	PSMD10	17.4679	17.3236	17.5191	17.4886	17.0674	17.6591	2	2	2	13.3	0	3.7015
P47756;B1AK85	P47756;B1AK85	F-actin-capping protein subunit beta	CAPZB	18.8515	18.8187	19.0961	19.1629	18.9018	19.1057	8	8	1	35.4	0	31.466
Q16774;B1ANH5;B1ANH0;B1ANG9;B1ANH6;B1ANH2;B1ANH3	Q16774;B1ANH5;B1ANH0;B1ANG9;B1ANH6;B1ANH2	Guanylate kinase	GUK1	16.5557	16.7055	16.6754	16.798	16.6715	16.5293	4	4	4	22.8	0.0029326	1.3407
P12081;B4E1C5;B4DDD8;B3KWE1;A0A2R8YFR1;D6RF05;A0A2R8YCI2;E7ETE2	P12081;B4E1C5;B4DDD8;B3KWE1	Histidine--tRNA ligase, cytoplasmic	HARS	17.6417	17.494	17.4471	17.7977	17.8642	17.433	4	4	4	8.1	0	13.968
P61201;B4DIH5;H0YMC2;H0YKU5	P61201;B4DIH5	COP9 signalosome complex subunit 2	COPS2	16.5577	16.664	16.6165	16.5052	16.3225	16.7597	3	3	3	7.2	0.0096	0.59154
P28331;B4DJ81	P28331;B4DJ81	NADH-ubiquinone oxidoreductase 75 kDa subunit, mitochondrial	NDUFS1	16.6012	16.5238	16.8517	16.6384	16.9714	16.9853	4	4	4	9.1	0	2.3806
O75390;B4DJV2;A0A0C4DGI3;H0YIC4;F8VRI6;F8VPF9;H0YH82;F8VPA1;F8VR34;F8W1S4;F8W4S1;F8VRP1;F8VX68;F8VWQ5;F8VTT8;F8W642;F8W0J2;F8VX07;F8VZK9;F8VU34	O75390;B4DJV2;A0A0C4DGI3;H0YIC4	Citrate synthase, mitochondrial;Citrate synthase	CS	19.2115	19.0657	18.8864	18.9372	18.9742	19.069	11	11	10	33.5	0	30.388
P49589;B4DKY1;E9PRS8	P49589;B4DKY1	Cysteine--tRNA ligase, cytoplasmic	CARS	15.8786	15.5583	15.7752	15.6406	15.5918	15.9454	3	3	3	4.3	0	2.4279
P61619;B4DR61;Q9H9S3;F8W776;Q8TC24	P61619;B4DR61	Protein transport protein Sec61 subunit alpha isoform 1	SEC61A1	16.9799	17.3383	17.3309	17.1958	17.3709	17.232	3	3	3	6.3	0	2.427
Q12905;B4DY09;X6R6Z1	Q12905;B4DY09	Interleukin enhancer-binding factor 2	ILF2	17.1518	17.5135	17.2243	17.4664	17.4351	17.5269	4	4	4	12.1	0	3.344
P49593;B5MCT7;A8MX49;C9J2F3	P49593;B5MCT7;A8MX49	Protein phosphatase 1F	PPM1F	17.8803	17.878	17.8183	18.074	17.6283	17.1782	4	4	4	13.4	0	5.6437
Q15019;B5MCX3;C9J2Q4;C9IY94;C9J938;H7C310;C9JB25;H7C2Y0;C9IZU3;C9JQJ4;B5MD47;A0A1B0GXJ2;C9JFT1;F8WB65;C9JZI2	Q15019;B5MCX3;C9J2Q4	Septin-2	2002-09-01	18.5601	18.3239	18.4339	18.2434	18.3839	18.4491	10	10	10	38.5	0	30.042
P62826;B5MDF5;J3KQE5;F5H018;B4DV51;H0YFC6;A0A087X0W0	P62826;B5MDF5;J3KQE5;F5H018;B4DV51	GTP-binding nuclear protein Ran	RAN	20.8097	20.753	20.852	20.8576	20.7587	20.9689	11	11	11	47.7	0	36.741
Q99613;B5ME19;H3BPE3;H3BTY8;H3BPE4	Q99613;B5ME19	Eukaryotic translation initiation factor 3 subunit C;Eukaryotic translation initiation factor 3 subunit C-like protein	EIF3C;EIF3CL	17.9412	17.6779	17.9676	17.5562	17.8278	17.8294	8	8	8	10.7	0	10.529
P62899;H7C2W9;C9JU56;B7Z4E3;B7Z4C8;B8ZZK4	P62899;H7C2W9;C9JU56;B7Z4E3;B7Z4C8;B8ZZK4	60S ribosomal protein L31	RPL31	20.1317	20.0771	20.1536	20.2378	20.1916	20.2048	3	3	3	24.8	0	11.057
B7Z4M1	B7Z4M1	Reticulon	RTN3	17.9051	17.5719	17.8661	17.9714	17.8472	18.1282	1	1	1	12.2	0	2.6125
P62495;B7Z7P8;I3L492;D6RCB3;D6RJE8	P62495;B7Z7P8	Eukaryotic peptide chain release factor subunit 1	ETF1	17.6662	17.4296	17.588	17.4346	17.5257	17.8488	5	5	5	12.8	0	4.7154
P55209;H0YHC3;F8W020;F8W118;F8VXI6;F8VUX1;F8VY35;F8VV59;B7Z9C2;F8W0J6;F5H4R6;H0YIV4;H0YH88;F8W543;F8VRJ2;F8VVB5	P55209;H0YHC3;F8W020;F8W118;F8VXI6;F8VUX1;F8VY35;F8VV59;B7Z9C2;F8W0J6;F5H4R6;H0YIV4;H0YH88;F8W543;F8VRJ2	Nucleosome assembly protein 1-like 1	NAP1L1	18.817	18.43	18.6369	18.3765	18.5057	18.549	5	5	4	17.1	0	20.932
B8ZZB8;Q96F85	B8ZZB8;Q96F85	CB1 cannabinoid receptor-interacting protein 1	CNRIP1	16.4251	16.9062	16.6153	17.1392	16.5797	16.9045	2	2	2	19.7	0	1.9703
P06454;B8ZZQ6;B8ZZA1;B8ZZW7;H7C2N1	P06454;B8ZZQ6;B8ZZA1;B8ZZW7;H7C2N1	Prothymosin alpha;Prothymosin alpha, N-terminally processed;Thymosin alpha-1	PTMA	16.9606	17.0017	16.9874	17.468	17.0953	17.0201	3	3	3	33.3	0	5.2195
Q15370;B8ZZU8;I3L0M9;A0A0B4J296	Q15370;B8ZZU8;I3L0M9;A0A0B4J296	Transcription elongation factor B polypeptide 2	TCEB2	17.9074	18.0265	17.8432	17.9039	17.7103	17.8811	5	5	5	41.5	0	5.1085
Q9H0Q0;C9IYV6	Q9H0Q0;C9IYV6	Protein FAM49A	FAM49A	15.4888	15.8678	15.8609	15.5469	15.5431	15.5465	1	1	1	3.4	0.0062444	1.0181
Q68EM7;I3L4P0;I3L1S9;C9IZD3	Q68EM7;I3L4P0;I3L1S9;C9IZD3	Rho GTPase-activating protein 17	ARHGAP17	16.5662	16.6968	16.765	17.1174	17.6451	NaN	2	2	2	3.2	0	2.5068
C9J0J7;G5E9Q6;P35080;C9J712;C9JQ45	C9J0J7;G5E9Q6;P35080;C9J712;C9JQ45	Profilin;Profilin-2	PFN2	16.5246	16.6307	16.3065	16.8446	17.127	16.8062	2	2	2	24.2	0.002079	1.7
P30626;C9J0K6;B4DHQ6	P30626;C9J0K6	Sorcin	SRI	18.2294	18.215	18.2142	18.0824	18.459	18.0133	6	6	6	31.3	0	5.5248
Q15435;C9J177;H7C003;H7C3Q5;B5MBZ8;C9JD73	Q15435;C9J177;H7C003;H7C3Q5;B5MBZ8;C9JD73	Protein phosphatase 1 regulatory subunit 7	PPP1R7	17.2881	NaN	17.5254	17.185	16.7393	NaN	2	2	2	7.5	0	2.5079
O43324;D6RBD7;C9J1V9;H0YAL7;D6RCQ0	O43324;D6RBD7;C9J1V9;H0YAL7	Eukaryotic translation elongation factor 1 epsilon-1	EEF1E1;EEF1E1-BLOC1S5	17.1117	17.1418	16.9591	17.3278	17.0973	17.4562	3	3	3	17.8	0.0089504	0.67638
O95302;C9J4P8	O95302;C9J4P8	Peptidyl-prolyl cis-trans isomerase FKBP9;Peptidyl-prolyl cis-trans isomerase	FKBP9	17.6219	16.1936	17.0063	15.7696	17.087	17.3451	2	2	2	5.3	0	2.2445
Q05682;C9J813;E9PGZ1;E7EX44	Q05682;C9J813;E9PGZ1;E7EX44	Caldesmon	CALD1	18.2574	17.8187	18.0619	17.6411	17.5859	18.1214	2	2	2	3.4	0	10.128
Q9UNL2;C9JA28	Q9UNL2;C9JA28	Translocon-associated protein subunit gamma	SSR3	16.7571	16.3131	16.6365	16.6374	15.788	15.9925	1	1	1	7.6	0.0010799	1.91
P13798;H7C1U0;C9JIF9;C9JLK2;H7C393	P13798;H7C1U0;C9JIF9;C9JLK2;H7C393	Acylamino-acid-releasing enzyme	APEH	16.2964	16.5719	16.6962	16.8172	16.5755	16.6361	3	3	3	4.9	0.0020683	1.6708
P07602;C9JIZ6;Q5BJH1	P07602;C9JIZ6;Q5BJH1	Prosaposin;Saposin-A;Saposin-B-Val;Saposin-B;Saposin-C;Saposin-D	PSAP	17.4409	17.209	17.1449	17.1642	17.583	17.6311	5	5	5	9.5	0.0063006	1.0406
Q8IWB7;C9JJ54;A0A494C0A6	Q8IWB7;C9JJ54	WD repeat and FYVE domain-containing protein 1	WDFY1	15.7434	16.2149	16.0593	16.3409	16.3986	16.2202	3	3	3	7.8	0.0093458	0.4866
Q92734;C9JTY3;C9JUE0;C9JJP5	Q92734;C9JTY3;C9JUE0;C9JJP5	Protein TFG	TFG	17.8608	18.1297	18.1048	18.1571	18.3195	18.2344	3	3	3	7	0	2.5843
P58546;C9JL85	P58546;C9JL85	Myotrophin	MTPN	16.6774	16.8657	17.5409	17.0601	16.896	17.0631	2	2	2	22.9	0	6.3094
Q9UNS2;J3QKR0;C9JLV5;J3QL22;J3QS85;J3KTQ1;K7ES36;H7C3P9	Q9UNS2;J3QKR0;C9JLV5;J3QL22;J3QS85;J3KTQ1;K7ES36;H7C3P9	COP9 signalosome complex subunit 3	COPS3	17.167	16.8914	17.7382	16.8652	17.3095	17.5699	2	2	2	7.6	0	4.0002
P83731;C9JXB8;C9JNW5	P83731;C9JXB8;C9JNW5	60S ribosomal protein L24	RPL24	19.0563	18.972	18.9556	18.8281	18.9728	19.0007	4	4	4	25.5	0	5.1337
O75718;C9JP16	O75718;C9JP16	Cartilage-associated protein	CRTAP	16.7386	16.9181	16.8348	NaN	16.0846	16.5117	2	2	2	5.2	0.0029126	1.329
O60716;C9JZR2;H0YC95;E9PRE2;E9PKY0	O60716;C9JZR2	Catenin delta-1	CTNND1	17.8884	17.8713	17.9351	17.9105	17.926	17.994	11	11	11	15.8	0	14.705
P18077;F8WBS5;F8WB72;C9K025	P18077;F8WBS5;F8WB72;C9K025	60S ribosomal protein L35a	RPL35A	19.4983	19.5137	19.0786	19.3727	19.8151	19.6613	3	3	3	20.9	0	2.2811
Q9UHG3;C9K055;F8W8W4;C9JGT6;C9JM55	Q9UHG3;C9K055;F8W8W4;C9JGT6;C9JM55	Prenylcysteine oxidase 1	PCYOX1	NaN	17.626	NaN	NaN	17.6465	17.4775	2	2	2	4.8	0.0089869	0.70564
P62910;D3YTB1;F8W727	P62910;D3YTB1;F8W727	60S ribosomal protein L32	RPL32	19.4906	19.8143	19.7186	19.7594	19.4892	19.7566	3	3	3	23	0	23.817
P09936;D6R974;D6R956;D6RE83	P09936;D6R974;D6R956;D6RE83	Ubiquitin carboxyl-terminal hydrolase isozyme L1;Ubiquitin carboxyl-terminal hydrolase	UCHL1	18.836	18.7142	18.8674	18.7575	18.7084	18.6606	4	4	4	26	0	37.876
P14406;D6R9C3;D6RIE3;D6RGV5;H0UI06	P14406;D6R9C3;D6RIE3;D6RGV5;H0UI06	Cytochrome c oxidase subunit 7A2, mitochondrial	COX7A2	17.2431	17.0518	16.9805	16.9571	17.2488	17.5618	1	1	1	12	0.0062222	0.99526
D6R9P3;D6RD18;D6RBZ0;Q99729	D6R9P3;D6RD18;D6RBZ0;Q99729	Heterogeneous nuclear ribonucleoprotein A/B	HNRNPAB	16.5094	16.7296	16.5352	16.7607	16.8474	16.5616	2	2	2	9.6	0	2.0181
P46926;D6R9P4;D6RFF8;Q8TDQ7;V9GYK3;D6RAY7;V9GYW0	P46926;D6R9P4;D6RFF8;Q8TDQ7;V9GYK3;D6RAY7	Glucosamine-6-phosphate isomerase 1;Glucosamine-6-phosphate isomerase;Glucosamine-6-phosphate isomerase 2	GNPDA1;GNPDA2	15.4277	15.646	16.3368	16.196	15.5943	15.5177	3	3	3	14.9	0.0020877	1.7101
Q16643;D6R9W4;D6RFI1	Q16643;D6R9W4;D6RFI1	Drebrin	DBN1	17.4352	18.1916	17.5978	17.9513	18.5326	17.5523	2	2	2	3.9	0.0095012	0.54754
Q14728;D6RIZ4;D6RA47;D6RE79	Q14728;D6RIZ4;D6RA47;D6RE79	Major facilitator superfamily domain-containing protein 10	MFSD10	16.2065	16.1335	16.1839	16.0081	16.2347	16.2876	1	1	1	2.9	0.0070237	0.95652
Q9BT78;D6RAX7;D6RFN0;D6RD63	Q9BT78;D6RAX7;D6RFN0	COP9 signalosome complex subunit 4	COPS4	17.2966	17.2033	17.5428	17.5387	16.9721	17.5336	4	4	4	14.8	0	2.5777
Q12907;D6RBV2;D6RIU4;D6RDX1;D6RBH1	Q12907;D6RBV2;D6RIU4;D6RDX1	Vesicular integral-membrane protein VIP36	LMAN2	18.1686	18.0346	17.9222	18.0909	17.9714	18.1281	8	8	8	33.7	0	7.5108
P06730;D6RBW1	P06730;D6RBW1	Eukaryotic translation initiation factor 4E	EIF4E	16.8103	16.968	16.9829	17.2514	17.0272	17.343	1	1	1	5.1	0.0020747	1.6984
P61086;D6RDM7	P61086;D6RDM7	Ubiquitin-conjugating enzyme E2 K	UBE2K	16.6314	16.393	16.5036	NaN	NaN	16.6488	1	1	1	6	0.0070547	0.96224
Q9NVA2;D6RGI3;D6RER5;H0Y9G8;H0Y961;D6RDP1;D6R9Y6;D6RDU5	Q9NVA2;D6RGI3;D6RER5;H0Y9G8;H0Y961	Septin-11	2011-09-01	17.4558	17.4975	17.0188	17.8463	17.7146	17.4794	4	4	4	12.4	0	14.276
O94979;D6REX3;D6RHZ5;H7BXG7;H0YAB3;H0Y9K1;H0Y8V7;H0Y9T9;D6RE64;D6RCQ9;D6RBT0;D6RHE8;H0YAF5;H0Y8W8	O94979;D6REX3;D6RHZ5;H7BXG7;H0YAB3	Protein transport protein Sec31A	SEC31A	18.2695	18.3238	18.2703	18.121	18.3847	18.3841	13	13	13	10.2	0	6.1044
O60925;E5RGS4	O60925;E5RGS4	Prefoldin subunit 1	PFDN1	15.9289	NaN	NaN	16.7148	NaN	16.2196	1	1	1	9	0.003861	1.3114
Q15369;R4GMY8;E5RHG8	Q15369;R4GMY8;E5RHG8	Transcription elongation factor B polypeptide 1	TCEB1	NaN	17.3152	18.2125	17.3243	17.9371	17.8013	2	2	2	19.6	0	2.31
P62888;E5RI99;A0A0B4J213;E5RJH3;A0A0C4DH44	P62888;E5RI99	60S ribosomal protein L30	RPL30	19.7161	19.6975	19.5443	19.4227	19.2979	19.4952	5	5	5	58.3	0	42.339
Q9Y263;E5RIM3;H0YBW4	Q9Y263;E5RIM3;H0YBW4	Phospholipase A-2-activating protein	PLAA	NaN	15.835	17.0323	16.1884	16.0958	16.1665	2	2	2	3.4	0.0030488	1.5582
P61254;Q9UNX3;J3QRI7;J3QQQ9;J3QQV1;E5RIT6;J3QRC4;E5RHH1;J3KSS0;J3KS10	P61254;Q9UNX3;J3QRI7;J3QQQ9;J3QQV1;E5RIT6;J3QRC4	60S ribosomal protein L26;60S ribosomal protein L26-like 1	RPL26;RPL26L1	18.7967	18.7521	18.7482	18.8837	19.0886	19.1266	6	6	6	32.4	0	7.329
Q9Y2T2;P53677;H0YBM0;E5RJ52	Q9Y2T2;P53677;H0YBM0;E5RJ52	AP-3 complex subunit mu-1;AP-3 complex subunit mu-2	AP3M1;AP3M2	15.6367	15.6441	15.5887	15.6805	NaN	15.8609	1	1	1	2.4	0.0085179	0.87171
P63208;E5RJR5	P63208;E5RJR5	S-phase kinase-associated protein 1	SKP1	15.8598	16.0215	16.3573	16.2798	16.2619	16.186	1	1	1	7.4	0.0083752	0.83311
E5RK69	E5RK69	Annexin	ANXA6	15.8643	16.1417	16.156	16.6482	15.8625	16.1561	16	1	1	41.5	0.0029383	1.3721
Q9UH65;E7EMB1;E9PJM7	Q9UH65;E7EMB1	Switch-associated protein 70	SWAP70	17.1724	17.0671	17.3745	17.5623	17.4753	17.2928	3	3	3	6	0	2.2331
P61916;G3V2V8;J3KMY5;H0YIZ1;G3V3E8;E7EMS2;G3V3D1	P61916;G3V2V8;J3KMY5;H0YIZ1;G3V3E8;E7EMS2;G3V3D1	Epididymal secretory protein E1	NPC2	18.5117	18.6616	18.3829	18.2485	18.6461	18.673	2	2	2	21.2	0	3.9999
P50914;E7EPB3	P50914;E7EPB3	60S ribosomal protein L14	RPL14	20.5093	20.3248	20.2815	20.6882	20.817	20.6033	4	4	4	20.9	0	23.168
Q16181;E7ES33;E7EPK1;G3V1Q4;A0A0U1RRE1;A0A0U1RRH9;A0A5F9ZGZ7;A0A0U1RRM2;Q6ZU15;A0A0U1RRD1;Q5JXL7	Q16181;E7ES33;E7EPK1;G3V1Q4	Septin-7	2007-09-01	18.2893	18.3774	18.3535	18.4981	18.2812	18.463	9	9	9	27	0	12.969
P19404;E7EPT4	P19404;E7EPT4	NADH dehydrogenase [ubiquinone] flavoprotein 2, mitochondrial	NDUFV2	16.2863	16.314	16.5302	16.0961	16.0648	16.2991	2	2	2	9.2	0.0078466	0.93297
P16278;E7EQ29;C9J4G9	P16278;E7EQ29	Beta-galactosidase	GLB1	17.1178	17.0281	17.2904	17.1527	16.8331	16.9072	5	5	5	10.3	0	8.0515
P15311;E7EQR4	P15311;E7EQR4	Ezrin	EZR	20.9214	21.0877	20.9324	20.8168	20.6212	21.0188	21	12	11	35.3	0	15.602
P29474;E7ESA7	P29474;E7ESA7	Nitric oxide synthase, endothelial	NOS3	16.2588	16.4159	16.241	16.4048	16.5761	16.3771	1	1	1	0.8	0.0054945	1.0983
E7ESP4;P17301;E7EMF1;E9PB77	E7ESP4;P17301;E7EMF1;E9PB77	Integrin alpha-2	ITGA2	17.2769	17.0335	17.3632	17.4184	17.1805	17.2832	7	7	7	8.9	0	9.4405
P05362;E7ESS4	P05362;E7ESS4	Intercellular adhesion molecule 1	ICAM1	16.1954	16.0385	15.8493	16.6541	17.0877	16.4247	2	2	2	5.6	0.0086281	0.90581
P61224;F5H7Y6;E7ESV4;A6NIZ1;F5GX62;F5H004;P62834;A0A075B6Q0;F5H6R7;B7ZB78;F5H823;F5GZG1;F5H500;F5H0B7;F5H491;F5H4H0;F5GWU8;F5H077;F5GYB5;F5GYH7;O95716;F8WBC0	P61224;F5H7Y6;E7ESV4;A6NIZ1;F5GX62;F5H004;P62834;A0A075B6Q0;F5H6R7;B7ZB78;F5H823;F5GZG1	Ras-related protein Rap-1b;Ras-related protein Rap-1b-like protein;Ras-related protein Rap-1A	RAP1B;RAP1A	19.6923	19.5591	19.7934	19.8159	19.6958	19.5582	5	5	5	30.4	0	7.0899
Q08209;P16298;E9PPC8;E9PK68;E7ETC2;Q5F2F8;P48454;H0YB02;G3V111	Q08209;P16298;E9PPC8;E9PK68;E7ETC2;Q5F2F8;P48454;H0YB02;G3V111	Serine/threonine-protein phosphatase 2B catalytic subunit alpha isoform;Serine/threonine-protein phosphatase 2B catalytic subunit beta isoform;Serine/threonine-protein phosphatase;Serine/threonine-protein phosphatase 2B catalytic subunit gamma isoform	PPP3CA;PPP3CB;PPP3CC	16.3505	16.1497	16.3082	15.7085	15.8723	15.7647	2	2	2	4.2	0.0046211	1.1476
E7ETM8;Q0ZGT2;E7EUA0;H7BXY5	E7ETM8;Q0ZGT2;E7EUA0;H7BXY5	Nexilin	NEXN	NaN	NaN	20.5551	20.9909	20.5898	20.7228	2	2	2	7.8	0.0054496	1.0691
O00469;E7ETU9;C9JXZ0	O00469;E7ETU9	Procollagen-lysine,2-oxoglutarate 5-dioxygenase 2	PLOD2	18.5153	18.6391	18.7014	18.5296	18.6024	18.4819	14	14	14	24.7	0	16.047
Q04637;E7EX73;E9PGM1;E7EUU4;C9JF13;C9J6B6;C9J2Z7;C9K073;H7C0V6;O43432;A0A0A0MSA7;A0A0U1RQK7	Q04637;E7EX73;E9PGM1;E7EUU4;C9JF13;C9J6B6	Eukaryotic translation initiation factor 4 gamma 1	EIF4G1	18.6791	18.3026	18.5027	18.4716	18.6351	18.7809	10	10	10	8.9	0	5.5086
P27816;E7EVA0;A0A0J9YVV8;A0A0J9YW37;H7C456	P27816;E7EVA0;A0A0J9YVV8;A0A0J9YW37;H7C456	Microtubule-associated protein 4;Microtubule-associated protein	MAP4	16.8955	16.9116	16.9651	16.8189	16.8824	17.6005	4	4	4	5.9	0	6.1726
Q07866;G5E9S8;G3V2E7;F8W6L3;G3V3H3;G3V5R9;E7EVH7;H0YJU9;G3V2P7;H0YJL0;H0YJT3;H0YG16	Q07866;G5E9S8;G3V2E7;F8W6L3;G3V3H3;G3V5R9;E7EVH7	Kinesin light chain 1	KLC1	16.1673	16.7268	16.4014	16.6211	16.4055	16.6568	3	3	3	5.9	0.002103	1.7622
P23588;F8W0K0;F8VSC7;F8VP89;E7EX17	P23588;F8W0K0;F8VSC7;F8VP89;E7EX17	Eukaryotic translation initiation factor 4B	EIF4B	NaN	18.7365	18.4456	18.8926	NaN	NaN	1	1	1	2.5	0	2.0451
Q14203;E7EX90;Q6AWB1;E7EWF7;C9JZA4;C9JTE5;C9JJN7;C9JJD0;C9JKG6;E9PCY0	Q14203;E7EX90;Q6AWB1	Dynactin subunit 1	DCTN1;DKFZp686E0752	17.5036	17.7737	17.8076	17.9784	17.8451	17.863	12	12	12	13.1	0	10.533
E9PAV3;F8VZJ2;F8W0W4;H0YHX9;Q13765;F8W1N5;F8VNW4;Q9BZK3;F8VZ58	E9PAV3;F8VZJ2;F8W0W4;H0YHX9;Q13765;F8W1N5;F8VNW4	Nascent polypeptide-associated complex subunit alpha, muscle-specific form;Nascent polypeptide-associated complex subunit alpha	NACA	18.6481	18.5697	18.7124	18.7777	18.5634	18.8255	4	4	4	2.6	0	58.624
O94855;E9PC44;E9PDM8	O94855;E9PC44;E9PDM8	Protein transport protein Sec24D	SEC24D	16.6221	17.0267	17.1721	16.6355	16.2063	16.5114	4	4	4	5.4	0.003012	1.5043
Q02218;E9PDF2;E9PCR7;A0A0D9SFS3;E9PFG7;Q9ULD0;C9J4G7	Q02218;E9PDF2;E9PCR7;A0A0D9SFS3;E9PFG7;Q9ULD0	2-oxoglutarate dehydrogenase, mitochondrial;2-oxoglutarate dehydrogenase-like, mitochondrial	OGDH;OGDHL	17.9423	17.5561	17.5241	17.5658	17.6817	17.9658	6	6	6	6	0	8.6514
P51636;E9PCT3	P51636;E9PCT3	Caveolin-2;Caveolin	CAV2	17.9969	17.7904	17.5108	17.6872	NaN	NaN	1	1	1	11.1	0.0085837	0.89234
P31943;E9PCY7;G8JLB6;P55795;H0YB39;D6RBM0;D6RIU0;H0YBD7;H0YBG7;D6RIH9;D6RJ04;D6RDU3;D6RIT2;D6RFM3;D6R9T0;E5RGV0;D6RAM1;E7EQJ0;E7EN40;D6RF17;E5RGH4;D6RDL0;H0YAQ2;D6R9D3	P31943;E9PCY7;G8JLB6;P55795;H0YB39;D6RBM0;D6RIU0	Heterogeneous nuclear ribonucleoprotein H;Heterogeneous nuclear ribonucleoprotein H, N-terminally processed;Heterogeneous nuclear ribonucleoprotein H2	HNRNPH1;HNRNPH2	18.6347	18.4696	18.6068	18.5301	18.5464	18.4483	7	7	5	21.2	0	30.446
P05067;E9PG40;H7C0V9;A0A0A0MRG2	P05067;E9PG40;H7C0V9;A0A0A0MRG2	Amyloid beta A4 protein;N-APP;Soluble APP-alpha;Soluble APP-beta;C99;Beta-amyloid protein 42;Beta-amyloid protein 40;C83;P3(42);P3(40);C80;Gamma-secretase C-terminal fragment 59;Gamma-secretase C-terminal fragment 57;Gamma-secretase C-terminal fragment 50;C31	APP	16.1154	16.5725	16.6138	16.3259	16.8596	16.8046	3	3	3	6.6	0	1.9666
Q15631;E9PGT1;H7C1D4;A0A0J9YVW2	Q15631;E9PGT1;H7C1D4	Translin	TSN	17.6827	17.6431	17.8414	17.9168	17.5582	17.7218	6	6	6	32.5	0	6.6608
Q99627;E9PGT6;H7C3S9	Q99627;E9PGT6;H7C3S9	COP9 signalosome complex subunit 8	COPS8	15.8173	16.2563	16.2622	16.5351	15.7749	15.7615	2	2	2	13.9	0	2.0252
P28161;E9PLF1;E9PHN7;E9PHN6;F6XZQ7	P28161;E9PLF1;E9PHN7;E9PHN6;F6XZQ7	Glutathione S-transferase Mu 2	GSTM2	16.7356	16.1441	16.4829	17.1805	16.3897	16.8179	2	1	0	10.1	0.002924	1.334
Q9NRQ2;E9PHR9	Q9NRQ2;E9PHR9	Phospholipid scramblase 4	PLSCR4	16.6792	16.9956	17.0668	17.0459	16.9007	17.4167	1	1	1	4	0.0029412	1.3737
Q9Y6C9;E9PIE4	Q9Y6C9;E9PIE4	Mitochondrial carrier homolog 2	MTCH2	17.0532	16.3314	16.2511	16.7172	16.4884	16.7898	3	3	3	13.2	0.0030426	1.5472
Q99873;E9PKG1;E9PIX6;E9PQ98;E9PNR9;H0YDE4;Q9NR22;E9PMW9	Q99873;E9PKG1;E9PIX6;E9PQ98;E9PNR9;H0YDE4	Protein arginine N-methyltransferase 1	PRMT1	18.343	18.2025	18.3723	18.3436	18.2267	18.3378	10	10	10	27	0	12.518
P80303;E9PKG6;Q2L696;A0A2R8Y6G7;H0YD18;E9PLR0;E9PLE9;E9PJP3;E9PM22;H0YEG8	P80303;E9PKG6;Q2L696;A0A2R8Y6G7	Nucleobindin-2;Nesfatin-1	NUCB2;Nucb2	17.3589	17.4384	17.0301	16.8286	17.0605	17.1641	6	6	6	17.9	0	7.6134
Q13630;E9PKL9;E9PLH9;E9PP14;A0A0J9YX13;H0YE90;E9PP60	Q13630;E9PKL9;E9PLH9;E9PP14;A0A0J9YX13	GDP-L-fucose synthase	TSTA3	17.2684	17.3805	17.8401	17.7895	17.5898	17.5679	4	4	4	14	0	2.5717
O75534;E9PKN4;E9PLD4	O75534;E9PKN4;E9PLD4	Cold shock domain-containing protein E1	CSDE1	16.056	16.1257	16.1752	15.8573	15.4652	16.2372	1	1	1	1.6	0.0084317	0.85096
P62917;E9PKZ0;G3V1A1;E9PKU4;E9PP36	P62917;E9PKZ0;G3V1A1;E9PKU4	60S ribosomal protein L8	RPL8	20.868	20.8659	20.571	21.1485	21.2517	20.9941	5	5	5	28	0	74.966
Q96K17;E9PL10	Q96K17;E9PL10	Transcription factor BTF3 homolog 4;Transcription factor BTF3	BTF3L4	15.5587	15.5215	16.4338	NaN	15.8074	15.4198	2	2	2	18.4	0	2.5799
Q15843;F8VSA6;E9PS38;S4R3E9;E9PL57	Q15843;F8VSA6;E9PS38;S4R3E9;E9PL57	NEDD8	NEDD8;NEDD8-MDP1	16.2476	16.273	15.9815	NaN	NaN	16.3555	1	1	1	13.6	0.0091667	0.81002
Q14444;E9PLA9;G3V153	Q14444;E9PLA9;G3V153	Caprin-1	CAPRIN1	16.5092	16.4354	16.5489	16.8054	16.7686	16.8226	2	2	2	3.2	0	2.3137
P55786;E9PLK3;A6NEC2;E9PP11;E9PJY4;E9PPD4;H0YDG0;H0YCQ5;E9PI82;E9PJF9;E9PJ74;E9PPZ2	P55786;E9PLK3	Puromycin-sensitive aminopeptidase	NPEPPS	18.0995	18.0355	18.0233	18.1552	18.0247	18.1352	15	15	15	19.4	0	22.374
P46776;E9PLL6;E9PJD9;E9PLX7	P46776;E9PLL6;E9PJD9	60S ribosomal protein L27a	RPL27A	19.689	19.609	19.903	19.9214	19.8329	19.9644	4	4	4	27.7	0	9.6745
Q9BQB6;I3L3B4;F8W9H0;E9PLN8	Q9BQB6;I3L3B4;F8W9H0;E9PLN8	Vitamin K epoxide reductase complex subunit 1	VKORC1	17.5155	17.6472	18.0042	18.5514	17.3883	17.6026	1	1	1	8	0	2.4387
P48509;K4DIA7;E9PMR4;E9PRJ3	P48509;K4DIA7;E9PMR4;E9PRJ3	CD151 antigen;Tetraspanin	CD151	18.239	18.0538	17.9436	17.9909	17.6973	18.3007	2	2	2	7.5	0.0090016	0.71472
Q07960;E9PNR6;H0YE29	Q07960;E9PNR6;H0YE29	Rho GTPase-activating protein 1	ARHGAP1	16.5987	16.5242	16.5782	16.642	17.2004	NaN	1	1	1	2.5	0.002139	1.8411
Q01629;Q01628;P13164;H7BYV1;E9PS44;E9PQN9	Q01629;Q01628;P13164;H7BYV1;E9PS44;E9PQN9	Interferon-induced transmembrane protein 2;Interferon-induced transmembrane protein 3;Interferon-induced transmembrane protein 1	IFITM2;IFITM3;IFITM1	17.5052	18.0821	18.0062	18.2882	17.2618	17.42	1	1	1	12.1	0	2.2071
P27361;E9PQW4;E9PJF0;E9PBK7;B3KR49;H0YDH9;Q16659;P31152;H0YEX6;E9PRH7;K7ELV1;K7EN18	P27361;E9PQW4;E9PJF0;E9PBK7;B3KR49	Mitogen-activated protein kinase 3;Mitogen-activated protein kinase	MAPK3	16.6788	16.3868	16.3281	16.4499	16.3245	16.7253	7	3	3	23.7	0	5.8567
P42766;F2Z388	P42766;F2Z388	60S ribosomal protein L35	RPL35	20.2269	20.2343	20.0083	20.1733	20.7109	20.2125	1	1	1	8.1	0	14.05
Q14914;F2Z3J9	Q14914;F2Z3J9	Prostaglandin reductase 1	PTGR1	15.8963	16.3311	16.0387	15.9657	16.1667	16.3336	3	3	3	9.7	0.010008	0.43069
Q13740;F5GXJ9;H7C543	Q13740;F5GXJ9	CD166 antigen	ALCAM	16.5407	16.9559	16.9058	16.8324	16.6933	16.8437	4	4	4	7.7	0.0038168	1.2872
P61803;F5GXX5;F5H895;A0A0B4J239	P61803;F5GXX5;F5H895;A0A0B4J239	Dolichyl-diphosphooligosaccharide--protein glycosyltransferase subunit DAD1	DAD1	18.964	18.8733	19.1183	18.8165	18.8992	19.123	4	4	4	35.4	0	5.6467
Q16531;F5GY55;F5GWI0;F5H2L3;F5GZY8	Q16531;F5GY55	DNA damage-binding protein 1	DDB1	16.8951	16.8812	17.0129	17.0082	16.6513	16.8532	10	10	10	9.7	0	4.0199
Q9Y3B8;H0YG54;H0YGR4;F5GYG5	Q9Y3B8;H0YG54;H0YGR4;F5GYG5	Oligoribonuclease, mitochondrial	REXO2	17.5039	17.6924	17.5373	17.6591	17.6264	17.9249	1	1	1	4.2	0.0030242	1.5248
Q96FW1;F5GYN4;J3KR44;F5GYJ8;F5H6Q1;F5H3F0	Q96FW1;F5GYN4;J3KR44;F5GYJ8;F5H6Q1	Ubiquitin thioesterase OTUB1	OTUB1	17.9717	17.689	18.011	18.2753	17.9424	18.0455	6	6	6	25.5	0	13.509
Q9NZD2;F5GZ49;F5H0U5	Q9NZD2;F5GZ49;F5H0U5	Glycolipid transfer protein	GLTP	16.8598	16.7629	16.3543	15.8435	16.567	16.4255	1	1	1	7.2	0.0062893	1.0352
P08195;F5GZS6;J3KPF3;H0YFX4;F5H867;F5H0E2;H0YFS2	P08195;F5GZS6;J3KPF3;H0YFX4;F5H867;F5H0E2;H0YFS2	4F2 cell-surface antigen heavy chain	SLC3A2	17.0853	16.6629	16.8144	16.6276	16.9869	16.7208	2	2	2	4	0.0021322	1.7984
Q15286;F5H157	Q15286;F5H157	Ras-related protein Rab-35	RAB35	16.7253	16.8703	16.8673	17.0321	17.2101	17.0849	3	3	3	18.9	0.0029211	1.3307
Q15436;F5H365;G3V4V1;G3V1W4;G3V3G5;G3V2R6;Q15437;G3V5X8;G3V4Q2;Q5QPE2;A0A2R8YFH5;A0A2R8YF30;G3V5K1;A0A2R8Y633;A0A2R8Y7S7	Q15436;F5H365	Protein transport protein Sec23A	SEC23A	18.0258	18.2831	18.2916	18.2211	18.3535	18.1708	14	14	14	24.7	0	14.768
Q9BQE3;F5H5D3;A0A1W2PQM2;F8VVB9;F8VS66;F8VRZ4;F8VX09;F8VWV9;F8VRK0;F8W0F6;F8VXZ7	Q9BQE3;F5H5D3;A0A1W2PQM2	Tubulin alpha-1C chain	TUBA1C	17.3597	18.3075	17.856	17.3553	17.4473	17.6748	21	2	2	72.2	0	14.6
O00159;F5H6E2;I3L501;I3L3Y6;I3L3F5	O00159;F5H6E2	Unconventional myosin-Ic	MYO1C	19.1051	18.9597	18.9212	18.8601	18.9661	18.9765	25	25	25	30.3	0	39.887
P10620;F5H7F6;F5H6X2	P10620;F5H7F6;F5H6X2	Microsomal glutathione S-transferase 1	MGST1	17.1118	17.0417	NaN	17.4186	17.3346	17.419	1	1	1	8.4	0.0037987	1.2616
P15586;H7C3P4;F6S8M0;F5H4C6;H0YFA9	P15586;H7C3P4;F6S8M0;F5H4C6;H0YFA9	N-acetylglucosamine-6-sulfatase	GNS	17.5097	17.8141	17.8896	17.7153	17.5356	17.6095	4	4	4	8.9	0	7.2186
Q9NVZ3;F6SKB8;D6RAN6;H0Y970;D6RB24	Q9NVZ3;F6SKB8;D6RAN6	Adaptin ear-binding coat-associated protein 2	NECAP2	17.5809	17.5646	17.3957	17.3258	17.4049	17.3424	3	3	3	16.7	0	5.7784
Q9HC38;F6TLX2;I3L1I0;I3L3Q4	Q9HC38;F6TLX2;I3L1I0;I3L3Q4	Glyoxalase domain-containing protein 4	GLOD4	16.8349	17.24	16.5235	16.8712	16.8412	16.9067	2	2	2	7.7	0	2.1118
Q9H2D6;F6WMF4;F6WYE2;F6TR96;H0Y5J9	Q9H2D6;F6WMF4;F6WYE2;F6TR96;H0Y5J9	TRIO and F-actin-binding protein	TRIOBP	15.7361	16.0912	16.1242	16.2009	15.8346	15.9356	1	1	1	0.5	0.0078534	0.93517
P27708;F8VPD4	P27708;F8VPD4	CAD protein;Glutamine-dependent carbamoyl-phosphate synthase;Aspartate carbamoyltransferase;Dihydroorotase	CAD	16.9989	17.5998	17.3223	17.6491	17.5424	17.4202	1	1	1	0.6	0.0029703	1.4232
Q9HB07;F8VR84;F8VQQ3	Q9HB07;F8VR84;F8VQQ3	UPF0160 protein MYG1, mitochondrial	C12orf10	NaN	16.8138	16.291	17.0027	16.7411	16.8826	2	2	2	5.9	0.0030303	1.5321
Q12792;F8VRG3	Q12792;F8VRG3	Twinfilin-1	TWF1	17.2619	17.772	16.8735	18.0467	18.0503	17.2478	1	1	1	3.7	0	13.915
P05388;F8VU65;Q8NHW5;F8VPE8;G3V210;F8VWS0;F8VQY6;F8VRK7;F8VW21;F8VS58;F8VZS0;F8VWV4	P05388;F8VU65;Q8NHW5;F8VPE8;G3V210;F8VWS0;F8VQY6;F8VRK7;F8VW21;F8VS58;F8VZS0	60S acidic ribosomal protein P0;60S acidic ribosomal protein P0-like	RPLP0;RPLP0P6	20.1337	19.9825	19.8823	20.1182	20.2301	20.2188	7	7	7	28.1	0	38.417
P61923;F8VXB1;F8VUC5;F8W156;F8W651;F8VXR1;F8VYZ4;F8VVA7	P61923;F8VXB1;F8VUC5;F8W156;F8W651;F8VXR1;F8VYZ4;F8VVA7	Coatomer subunit zeta-1	COPZ1	17.6605	17.8938	17.7844	17.653	18.0416	18.0541	1	1	1	6.2	0.0054845	1.0977
F8VVM2;Q00325;F8VWQ0;F8VZL5;F8VWR4	F8VVM2;Q00325	Phosphate carrier protein, mitochondrial	SLC25A3	20.7114	20.7336	20.537	20.5582	20.5919	20.7915	8	8	8	31.8	0	33.478
Q9UBQ0;F8VXU5;Q05DG7	Q9UBQ0;F8VXU5	Vacuolar protein sorting-associated protein 29	VPS29	17.8013	18.017	17.8334	18.0289	18.1785	18.04	3	3	3	16.5	0	2.6632
P09651;F8VZ49;F8W6I7;Q32P51;F8VTQ5;H0YH80;A0A2R8Y4L2;F8VYN5;F8W646	P09651;F8VZ49;F8W6I7;Q32P51;F8VTQ5;H0YH80;A0A2R8Y4L2	Heterogeneous nuclear ribonucleoprotein A1;Heterogeneous nuclear ribonucleoprotein A1, N-terminally processed;Heterogeneous nuclear ribonucleoprotein A1-like 2	HNRNPA1;HNRNPA1L2	19.107	18.8832	18.9474	19.1995	19.1142	19.2723	5	5	5	17.7	0	13.166
O14974;F8VZN8	O14974;F8VZN8	Protein phosphatase 1 regulatory subunit 12A	PPP1R12A	16.4749	15.397	16.7312	15.2836	16.4469	15.776	1	1	1	2.1	0.0038278	1.2937
P05783;F8VZY9;Q92764;CON__Q92764;C4AM86;CON__Q497I4;CON__H-INV:HIT000015463	P05783;F8VZY9	Keratin, type I cytoskeletal 18	KRT18	19.9121	20.0449	20.1463	20.2736	20.3267	20.0587	17	15	10	42.3	0	36.99
F8W031;Q9Y2B0;F8VXJ7;F8W1K5;H0YI18;F8VP03;H0YIH9;F8W1U5	F8W031;Q9Y2B0;F8VXJ7;F8W1K5	Protein canopy homolog 2	CNPY2	17.5854	17.4775	17.5851	17.4962	17.6526	17.2175	6	5	5	30	0	8.373
P54819;F8W1A4;G3V213;F8VZG5;A0A5F9ZHP2;F8VY04;A0A5K1VW67;F8VPP1	P54819;F8W1A4;G3V213;F8VZG5;A0A5F9ZHP2;F8VY04;A0A5K1VW67	Adenylate kinase 2, mitochondrial;Adenylate kinase 2, mitochondrial, N-terminally processed;Adenylate kinase 2, mitochondrial	AK2	17.7425	17.879	17.9081	17.917	17.7795	17.5761	5	5	5	29.3	0	6.8437
P60660;F8W1R7;G3V1V0;J3KND3;B7Z6Z4;G3V1Y7;F8VPF3;P14649;H0YI43;F8W1I5	P60660;F8W1R7;G3V1V0;J3KND3;B7Z6Z4;G3V1Y7;F8VPF3	Myosin light polypeptide 6	MYL6	22.0773	22.0123	22.0627	21.8498	21.6659	21.6867	8	8	1	55.6	0	133.26
F8W6G1;Q9UHY1;C9JHZ6	F8W6G1;Q9UHY1;C9JHZ6	Nuclear receptor-binding protein	NRBP1	17.7268	17.2002	17.8484	17.9098	17.5799	17.6015	2	2	2	4.2	0.0089723	0.6893
F8W7C6;A0A087WV22;H7C123;H7C2C5;Q96L21	F8W7C6;A0A087WV22;H7C123;H7C2C5		RPL10	19.0012	19.0532	18.998	18.8133	18.9402	19.0486	6	6	1	43.6	0	13.839
F8W914;Q9NQC3;H7C106;A0A0U1RQR6	F8W914;Q9NQC3;H7C106	Reticulon;Reticulon-4	RTN4	21.5021	21.3022	21.5133	20.9934	21.1153	21.1693	6	6	6	28.1	0	47.017
F8W930;Q9Y6M1;Q9NZI8	F8W930;Q9Y6M1	Insulin-like growth factor 2 mRNA-binding protein 2	IGF2BP2	16.4641	16.6947	16.7793	16.2987	16.5932	16.4695	3	2	2	6.3	0.0084246	0.84987
P59998;F8WCF6;F8WDD7;A0A0A6YYG9;H7C0A3;R4GN08;F8WDW3;F8WE39	P59998;F8WCF6;F8WDD7;A0A0A6YYG9;H7C0A3	Actin-related protein 2/3 complex subunit 4	ARPC4;ARPC4-TTLL3	19.3369	19.3042	19.1946	19.399	19.1781	19.2996	5	5	5	29.8	0	6.1894
P02786;G3V0E5	P02786;G3V0E5	Transferrin receptor protein 1;Transferrin receptor protein 1, serum form	TFRC	16.2024	15.7617	15.5836	15.0363	16.0797	15.7559	2	2	2	2.5	0.0038647	1.3118
Q9NY33;G3V1D3;G3V180;E9PNX5;E9PKK8;E9PQ14;E9PPK9	Q9NY33;G3V1D3;G3V180;E9PNX5;E9PKK8;E9PQ14;E9PPK9	Dipeptidyl peptidase 3	DPP3	17.3458	17.3543	16.993	17.5741	17.6181	17.4072	2	2	2	3.5	0	3.0338
Q9BZZ5;G3V1C3;H0YER7	Q9BZZ5;G3V1C3;H0YER7	Apoptosis inhibitor 5	API5	16.1335	16.6163	15.9552	15.9848	15.8383	15.9036	2	2	2	5.3	0.002994	1.4816
Q07020;G3V203;J3QQ67;H0YHA7;F8VYV2;A0A075B7A0;F8VUA6;F8VXR6	Q07020;G3V203;J3QQ67;H0YHA7;F8VYV2;A0A075B7A0;F8VUA6	60S ribosomal protein L18	RPL18	19.8243	19.7051	19.7533	19.8043	20.1348	20.0683	7	7	7	37.2	0	40.686
P84090;G3V279	P84090;G3V279	Enhancer of rudimentary homolog	ERH	16.3257	16.4355	16.5221	17.3837	16.8559	16.9556	1	1	1	10.6	0.0030211	1.5195
P60900;G3V295;G3V5Z7;G3V3I1;G3V3U4;G3V4S5;G3V2S7	P60900;G3V295;G3V5Z7;G3V3I1;G3V3U4	Proteasome subunit alpha type-6;Proteasome subunit alpha type	PSMA6	19.6166	19.7861	19.599	19.5742	19.6828	19.5019	7	7	7	27.6	0	16.141
P07942;G3XAI2;E7EPA6	P07942;G3XAI2	Laminin subunit beta-1	LAMB1	17.2223	17.224	17.5104	17.1947	17.0117	17.1689	6	6	6	4.3	0	12.328
P55011;G3XAL9	P55011;G3XAL9	Solute carrier family 12 member 2	SLC12A2	16.4216	18.1126	16.8163	17.2141	16.7566	16.8152	2	2	2	1.9	0.0046339	1.1686
Q15629;G3XAN4	Q15629;G3XAN4	Translocating chain-associated membrane protein 1	TRAM1	16.4538	16.0971	15.6472	15.7198	16.0527	16.1272	3	3	3	11	0	2.7962
P53992;G5EA31	P53992;G5EA31	Protein transport protein Sec24C	SEC24C	16.2003	16.2367	16.0271	16.0241	NaN	15.8669	2	2	2	2.3	0	2.2093
P16070;H0YDX6;H0YD13;H0YD17;H0YDW7;H0YCV9;H0Y2P0;H0Y5E4;E9PKC6	P16070;H0YDX6;H0YD13;H0YD17;H0YDW7;H0YCV9;H0Y2P0;H0Y5E4;E9PKC6	CD44 antigen	CD44	16.9984	17.3405	17.0626	16.7164	16.876	16.928	2	2	2	3	0.0020768	1.6989
Q15942;H0Y2Y8;C9JJK5;H7C3D3	Q15942;H0Y2Y8;C9JJK5	Zyxin	ZYX	18.486	18.7339	18.624	18.6424	18.7941	18.6862	8	8	8	19.9	0	46.589
P12268;H0Y4R1;E7ETK5	P12268;H0Y4R1	Inosine-5-monophosphate dehydrogenase 2	IMPDH2	17.593	18.2627	17.9435	18.1123	18.0503	17.6895	3	3	3	7.4	0	3.7221
Q969Q0;P83881;H0Y5B4;H7BZ11;J3KQN4	Q969Q0;P83881;H0Y5B4;H7BZ11;J3KQN4	60S ribosomal protein L36a-like;60S ribosomal protein L36a	RPL36AL;RPL36A;RPL36A-HNRNPH2	19.2575	19.728	19.5202	20.2188	20.417	19.7022	1	1	1	8.5	0.0021186	1.7792
Q14103;H0YA96;H0Y8G5;D6RF44;D6RAF8;D6RBQ9;D6RD83;O14979;A0A087WUK2	Q14103;H0YA96;H0Y8G5;D6RF44;D6RAF8;D6RBQ9	Heterogeneous nuclear ribonucleoprotein D0	HNRNPD	18.4946	18.399	18.5809	18.5113	18.3967	18.6099	5	5	5	14.6	0	5.2573
Q7L2H7;J3KNJ2;H0YCQ8;E9PRY0	Q7L2H7;J3KNJ2;H0YCQ8;E9PRY0	Eukaryotic translation initiation factor 3 subunit M	EIF3M	17.5211	17.4662	17.354	17.027	17.0189	17.8878	2	2	2	7.2	0.0084962	0.86816
Q8NE71;H0YGW7;A0A0G2JIC2	Q8NE71;H0YGW7;A0A0G2JIC2	ATP-binding cassette sub-family F member 1	ABCF1	16.3044	16.9454	16.6583	16.8531	16.5709	16.3858	2	2	2	3.1	0.0038314	1.2967
O95433;H0YJG7;H0YJ63;G3V438;G3V3W9	O95433;H0YJG7;H0YJ63;G3V438	Activator of 90 kDa heat shock protein ATPase homolog 1	AHSA1	20.6235	20.8433	21.0876	20.9642	20.7358	20.7193	3	3	3	13	0	8.2937
Q13596;H0YK42	Q13596;H0YK42	Sorting nexin-1	SNX1	17.1301	17.6515	16.8715	17.8667	17.2232	17.4591	5	5	4	10.2	0	22.121
P46779;H0YLP6;H0YMF4;H0YKD8	P46779;H0YLP6;H0YMF4;H0YKD8	60S ribosomal protein L28	RPL28	19.8325	20.0482	19.772	20.3096	20.2157	19.9045	3	3	3	23.4	0	5.9388
Q9NYL9;H0YKU1;H0YNJ8	Q9NYL9;H0YKU1;H0YNJ8	Tropomodulin-3	TMOD3	16.3797	16.7141	16.6755	16.7675	16.6878	16.8587	2	2	2	5.7	0.0084818	0.86602
P25789;H0YMZ1;H0YL69;H0YMA1;H0YN18;H0YKT8;H0YLC2;H0YMI6;H0YKS0;H0YLS6;H0YMV3	P25789;H0YMZ1;H0YL69;H0YMA1;H0YN18;H0YKT8;H0YLC2;H0YMI6;H0YKS0	Proteasome subunit alpha type-4;Proteasome subunit alpha type;Proteasome subunit beta type	PSMA4	18.6287	18.4333	18.5947	18.284	18.6094	18.4713	8	8	8	40.6	0	16.412
P50213;H0YMU3;H0YL72;H0YLI6;H0YKD0	P50213;H0YMU3;H0YL72;H0YLI6	Isocitrate dehydrogenase [NAD] subunit alpha, mitochondrial	IDH3A	16.6733	16.4642	16.909	16.4773	16.4331	16.6584	3	3	3	12.3	0	3.4585
P37108;H0YLA2	P37108;H0YLA2	Signal recognition particle 14 kDa protein	SRP14	18.1365	18.1834	18.3029	18.3782	18.6724	18.2393	2	2	2	19.9	0	12.92
Q9Y5S2;H0YLY0	Q9Y5S2;H0YLY0	Serine/threonine-protein kinase MRCK beta	CDC42BPB	15.6544	15.6733	16.0854	16.1347	16.0664	16.4565	1	1	1	0.7	0.0085397	0.87947
Q71UM5;H0YMV8;P42677;C9JLI6;C9J1C5	Q71UM5;H0YMV8;P42677;C9JLI6	40S ribosomal protein S27-like;40S ribosomal protein S27	RPS27L;RPS27	19.8689	20.0307	19.8137	20.5071	20.193	20.2723	3	3	3	38.1	0	5.6335
P39687;H0YN26;Q92688;O43423;O95626	P39687;H0YN26	Acidic leucine-rich nuclear phosphoprotein 32 family member A	ANP32A	18.6173	18.4758	18.3686	18.3015	18.3961	18.6985	5	5	5	24.9	0	32.704
P67812;H0YNX5;H0YNA5;H0YNG3	P67812;H0YNX5;H0YNA5;H0YNG3	Signal peptidase complex catalytic subunit SEC11A;Signal peptidase complex catalytic subunit SEC11;Signal peptidase I	SEC11A	17.9693	17.6065	17.5443	17.6604	17.4901	17.758	2	2	2	9.5	0.0083963	0.84355
Q92930;H0YNE9	Q92930;H0YNE9	Ras-related protein Rab-8B	RAB8B	16.361	15.6888	16.2176	16.5048	16.1977	15.8273	5	2	2	24.6	0.002045	1.6164
O14561;H3BNK3	O14561;H3BNK3	Acyl carrier protein, mitochondrial;Acyl carrier protein	NDUFAB1	16.2967	16.3743	16.3777	16.127	16.0884	NaN	2	2	2	9.6	0.0054299	1.0601
O96000;H3BPJ9;H3BV16	O96000;H3BPJ9;H3BV16	NADH dehydrogenase [ubiquinone] 1 beta subcomplex subunit 10	NDUFB10	17.2271	16.968	16.6188	17.3719	17.2748	17.464	2	2	2	14	0.0029791	1.4362
H3BR35;P15170;Q8IYD1	H3BR35;P15170;Q8IYD1	Eukaryotic peptide chain release factor GTP-binding subunit ERF3A;Eukaryotic peptide chain release factor GTP-binding subunit ERF3B	GSPT1;GSPT2	17.277	17.2414	16.9658	17.0155	17.4242	17.1807	4	4	4	10.7	0	4.5692
P22695;H3BRG4;H3BSJ9;H3BP04;A0A087WVZ4;H3BUE4;H3BUI9	P22695;H3BRG4;H3BSJ9;H3BP04	Cytochrome b-c1 complex subunit 2, mitochondrial	UQCRC2	18.0213	18.269	18.2268	18.1782	18.0323	17.7871	6	6	6	20.5	0	16.645
P39060;H7BXV5;H7C457	P39060;H7BXV5;H7C457	Collagen alpha-1(XVIII) chain;Endostatin	COL18A1	16.8224	16.4701	17.1392	17.2697	17.1275	17.3035	5	5	5	3.9	0	3.1442
H7BYY1;F5H7S3;B7Z596;H0YKJ4;H0YK48;A0A494BZZ2;H0YN06	H7BYY1;F5H7S3;B7Z596;H0YKJ4;H0YK48;A0A494BZZ2		TPM1	19.7107	19.9625	19.3227	20.0231	19.734	17.8196	6	4	2	21	0	2.9636
H7BZJ3	H7BZJ3		PDIA3	20.3913	20.0498	20.4524	20.1584	20.2643	20.3532	4	1	1	38.2	0	40.056
Q9UJ70;H7C3G9;H7C1L7;H0YEB7;C9JEV6;H0YE82;E9PPU6;H7C286;H0YC94	Q9UJ70;H7C3G9;H7C1L7;H0YEB7;C9JEV6	N-acetyl-D-glucosamine kinase	NAGK	17.5299	17.5077	17.2991	17.4726	17.3137	17.1857	6	6	6	23.3	0	9.1375
P50502;H7C3I1;Q8IZP2;F6VDH7;Q3KNR6;Q8NFI4	P50502;H7C3I1;Q8IZP2;F6VDH7;Q3KNR6;Q8NFI4	Hsc70-interacting protein;Putative protein FAM10A4;Putative protein FAM10A5	ST13;ST13P4;ST13P5	18.8799	18.813	18.7171	18.4979	18.6107	18.7704	6	6	6	19.8	0	24.113
Q9Y5M8;H7C4H2	Q9Y5M8;H7C4H2	Signal recognition particle receptor subunit beta	SRPRB	17.663	17.6525	17.4704	17.6792	17.8417	17.8039	2	2	2	6.3	0.006312	1.0441
Q13404;I3L0A0;Q15819;G3V2F7;E5RIF1;D6RG00;A0A0A0MSL3;G3V113;H0YBX6;H0YBP9	Q13404;I3L0A0;Q15819;G3V2F7;E5RIF1;D6RG00;A0A0A0MSL3;G3V113;H0YBX6	Ubiquitin-conjugating enzyme E2 variant 1;Ubiquitin-conjugating enzyme E2 variant 2	UBE2V1;TMEM189-UBE2V1;UBE2V2	18.5317	18.5129	18.5793	18.5913	18.5879	18.6649	4	4	4	24.5	0	4.7656
P46459;I3L0N3;I3L2G1;K7EQD6;I3L338;I3L4Q9;I3L0L3	P46459;I3L0N3	Vesicle-fusing ATPase	NSF	16.7346	16.8739	16.6756	17.0609	16.6694	16.6915	5	5	5	7.7	0	4.291
O75352;J3KSI4;I3L1D2;I3L4E0;J3QS48;I3L295;J3KT75;J3QW43;J3QRD5;I3L405;I3L261;J3KTK8;J3QQZ4	O75352;J3KSI4;I3L1D2;I3L4E0;J3QS48;I3L295;J3KT75;J3QW43;J3QRD5;I3L405;I3L261;J3KTK8;J3QQZ4	Mannose-P-dolichol utilization defect 1 protein	MPDU1	18.0613	18.5723	18.1402	18.2973	18.4805	18.1721	2	2	2	8.1	0	1.9789
Q02978;I3L1P8	Q02978;I3L1P8	Mitochondrial 2-oxoglutarate/malate carrier protein	SLC25A11	17.9809	18.3745	17.8929	18.2889	18.3886	17.9932	4	4	4	16.9	0	27.291
P46108;I3L297	P46108;I3L297	Adapter molecule crk	CRK	16.7473	16.6708	16.7185	16.3095	16.2789	16.2604	3	3	3	14.1	0	3.3041
P63241;I3L397;I3L504;Q9GZV4;Q6IS14;F8WCJ1;C9J7B5;C9J4W5	P63241;I3L397;I3L504;Q9GZV4;Q6IS14;F8WCJ1;C9J7B5;C9J4W5	Eukaryotic translation initiation factor 5A-1;Eukaryotic translation initiation factor 5A;Eukaryotic translation initiation factor 5A-2;Eukaryotic translation initiation factor 5A-1-like	EIF5A;EIF5A2;EIF5AL1	20.7063	20.3612	20.4741	20.3514	20.3037	20.5148	9	9	9	53.2	0	43.474
P62244;I3L3P7;I3L246;H3BN98;H3BV27;H3BT37;I3L303;H3BVC7	P62244;I3L3P7;I3L246;H3BN98	40S ribosomal protein S15a	RPS15A	19.8608	19.6002	19.6134	19.577	19.6989	19.9538	4	4	4	30.8	0	11.576
J3KN67;A0A2R2Y2Q3;A0A494C0P6;P06753;A0A494C034;H0YLS7;D6RGJ6	J3KN67;A0A2R2Y2Q3;A0A494C0P6;P06753	Tropomyosin alpha-3 chain	TPM3	18.9942	20.7681	19.7413	20.9502	19.7052	18.2032	14	3	2	34.4	0	4.4664
Q01130;J3QL05;J3KP15;Q9BRL6	Q01130;J3QL05;J3KP15;Q9BRL6	Serine/arginine-rich splicing factor 2;Serine/arginine-rich splicing factor 8	SRSF2;SRSF8	17.7712	18.1443	18.1656	17.6405	18.0858	17.9424	3	3	3	14	0	2.7232
P42224;J3KPM9	P42224;J3KPM9	Signal transducer and activator of transcription 1-alpha/beta;Signal transducer and activator of transcription	STAT1	16.3889	15.6754	16.0248	16.0357	16.2749	15.8026	1	1	1	1.6	0.0046816	1.2086
Q99623;J3KPX7;F5GY37;F5H3X6;F5GWA7;F5H0C5;F5H2D2;U3KPZ5	Q99623;J3KPX7;F5GY37;F5H3X6;F5GWA7	Prohibitin-2	PHB2	19.7946	19.78	19.6204	19.6532	19.7056	19.751	12	12	12	47.8	0	52.883
Q9NTK5;J3KQ32;C9JTK6	Q9NTK5;J3KQ32;C9JTK6	Obg-like ATPase 1	OLA1	18.485	18.7253	18.3306	17.746	18.8092	17.8971	4	4	4	13.4	0	16.34
Q07955;J3KSR8;J3KTL2	Q07955;J3KSR8;J3KTL2	Serine/arginine-rich splicing factor 1	SRSF1	16.6106	16.4236	16.7487	17.2421	17.0486	16.9498	3	3	3	12.9	0	2.5669
P63173;J3KT73;J3QL01;J3KSP2	P63173;J3KT73;J3QL01;J3KSP2	60S ribosomal protein L38	RPL38	16.8521	17.0862	17.0155	17.0631	16.967	16.9739	2	2	2	32.9	0.0095541	0.57439
P17844;J3KTA4;J3KRZ1;J3QSF1;J3QRQ7	P17844;J3KTA4;J3KRZ1;J3QSF1	Probable ATP-dependent RNA helicase DDX5	DDX5	16.5914	16.4383	NaN	16.2391	16.6062	NaN	8	3	3	14	0.0020725	1.6971
P84098;J3QR09;J3KTE4	P84098;J3QR09;J3KTE4	60S ribosomal protein L19;Ribosomal protein L19	RPL19	20.3936	17.9229	20.65	17.8675	20.5923	20.3279	2	2	2	13.3	0	24.29
P52565;J3QQX2;J3KTF8;J3KRE2;J3KRY1;J3KS60	P52565;J3QQX2;J3KTF8;J3KRE2;J3KRY1;J3KS60	Rho GDP-dissociation inhibitor 1	ARHGDIA	20.5447	20.3825	20.5788	20.6659	20.3168	20.5943	6	6	6	40.2	0	32.54
P14678;P63162;J3QLE5;J3KRY3;S4R3P3	P14678;P63162;J3QLE5;J3KRY3;S4R3P3	Small nuclear ribonucleoprotein-associated proteins B and B;Small nuclear ribonucleoprotein-associated protein N	SNRPB;SNRPN	16.7961	16.5583	16.3612	16.2538	16.6028	16.7519	2	2	2	6.2	0.0037951	1.2601
P13598;J3QQR8;J3QQX6;J3QRQ1;J3QRT5;J3QKR4	P13598;J3QQR8;J3QQX6;J3QRQ1;J3QRT5;J3QKR4	Intercellular adhesion molecule 2	ICAM2	16.664	16.5904	16.5181	16.5006	15.8909	16.2575	2	2	2	9.1	0	2.3193
O14950;P19105;J3QRS3;J3KTJ1	O14950;P19105;J3QRS3;J3KTJ1	Myosin regulatory light chain 12B;Myosin regulatory light chain 12A	MYL12B;MYL12A	21.6457	21.5049	21.6849	21.5653	21.3559	21.5271	7	7	2	50.6	0	187.75
O43684;J3QT28;J3QSX4	O43684;J3QT28;J3QSX4	Mitotic checkpoint protein BUB3	BUB3	16.841	16.7337	16.9224	16.0769	16.5664	16.8518	4	4	4	14.3	0.0062389	1.0139
Q13620;K4DI93;Q13619;A0A0A0MR50;A6NE76	Q13620;K4DI93	Cullin-4B	CUL4B	19.6174	19.6794	19.4227	19.7204	19.4572	19.4477	9	9	9	10.6	0	9.2878
P36776;K7EJE8;K7EKE6;K7ER27	P36776;K7EJE8;K7EKE6;K7ER27	Lon protease homolog, mitochondrial	LONP1	NaN	16.1781	16.2122	NaN	NaN	NaN	2	2	2	2.2	0.0029528	1.3883
P48556;K7EJR3;R4GMR5;K7EJC1;K7ERW6;K7ENY6	P48556;K7EJR3;R4GMR5;K7EJC1	26S proteasome non-ATPase regulatory subunit 8	PSMD8	17.7057	17.0151	16.7712	16.7691	17.504	17.0089	4	4	4	11.7	0	3.9111
Q96EP5;K7EQ02;K7EQ55;K7EK33	Q96EP5;K7EQ02;K7EQ55;K7EK33	DAZ-associated protein 1	DAZAP1	16.8138	16.8342	17.0932	17.3134	17.0512	17.0222	2	2	2	7.9	0.0038132	1.2783
O75821;K7ER90;K7EL20;K7ENA8;K7EP16	O75821;K7ER90;K7EL20;K7ENA8;K7EP16	Eukaryotic translation initiation factor 3 subunit G	EIF3G	17.5861	17.9435	18.0815	18.0585	18.2111	18.0674	2	2	2	5.6	0	2.7117
P14314;K7ELL7;A0A0C4DGP4;K7EPW7;K7EKX1;K7EJ70	P14314;K7ELL7	Glucosidase 2 subunit beta	PRKCSH	19.8218	19.804	19.7663	19.9713	19.9233	20.0843	9	9	9	19.9	0	76.354
P41567;K7EM18;O60739	P41567;K7EM18;O60739	Eukaryotic translation initiation factor 1;Eukaryotic translation initiation factor 1b	EIF1;EIF1B	16.3414	16.4411	16.702	16.1271	16.704	16.427	3	3	3	38.1	0	2.2575
P26368;K7ENG2	P26368;K7ENG2	Splicing factor U2AF 65 kDa subunit	U2AF2	16.4236	17.0108	16.9351	17.0215	17.4516	17.2764	2	2	2	5.5	0	2.1467
Q5BJH7;K7EPQ7	Q5BJH7;K7EPQ7	Protein YIF1B	YIF1B	16.2968	16.3692	16.4764	16.6269	16.2482	16.4974	1	1	1	4.1	0.0046685	1.2004
Q9UBQ5;K7ES31;K7ERF1;K7EQM4;A0A087WVB9	Q9UBQ5;K7ES31;K7ERF1	Eukaryotic translation initiation factor 3 subunit K	EIF3K	17.158	17.1454	17.3802	17.1982	17.2885	17.311	3	3	3	17.9	0	2.3562
P62316;K7ERG4	P62316;K7ERG4	Small nuclear ribonucleoprotein Sm D2	SNRPD2	16.106	16.9925	17.0599	17.1917	17.2203	17.1024	2	2	2	15.3	0	1.9603
O14579;M0QXB4;M0R061	O14579;M0QXB4;M0R061	Coatomer subunit epsilon	COPE	17.6231	17.1238	17.338	17.3408	16.9326	17.5771	4	4	4	14.3	0	6.104
O95571;M0QXB5;M0QY80	O95571;M0QXB5;M0QY80	Persulfide dioxygenase ETHE1, mitochondrial	ETHE1	16.4612	16.4754	16.4404	16.4997	16.2758	16.4516	2	2	2	10.2	0.0085616	0.88867
O43615;M0QXU7;M0QXM9	O43615;M0QXU7	Mitochondrial import inner membrane translocase subunit TIM44	TIMM44	15.8545	15.8078	15.7958	16.1352	15.6511	15.9032	3	3	3	6.9	0.0020921	1.7402
Q969H8;M0QYN0;M0QXF7	Q969H8;M0QYN0;M0QXF7	Myeloid-derived growth factor	MYDGF	18.557	18.64	18.6011	18.6801	18.5995	18.8788	5	5	5	30.6	0	5.7261
P46782;M0R0F0;M0R0R2;M0QZN2	P46782;M0R0F0;M0R0R2;M0QZN2	40S ribosomal protein S5;40S ribosomal protein S5, N-terminally processed	RPS5	20.3802	20.3715	20.1088	20.2288	20.6224	20.4781	6	6	6	30.9	0	70.453
Q15642;M0R0F9;W4VSQ9;M0R2H7;M0R070	Q15642;M0R0F9;W4VSQ9;M0R2H7	Cdc42-interacting protein 4	TRIP10	19.8528	20.2572	19.7338	20.4788	20.9235	20.6115	3	3	3	5.8	0.0038499	1.3048
P54920;M0R0Y2;M0R213;M0R2M1;Q9H115;A0A087WZQ7;M0QZM9;M0QZN5;M0R031;M0R027;M0R058;M0R0I4	P54920;M0R0Y2;M0R213;M0R2M1	Alpha-soluble NSF attachment protein	NAPA	17.5308	17.7512	17.8871	18.0599	17.8869	17.4729	7	7	7	29.5	0	5.852
Q9Y230;M0R0Y3;M0QXI6;X6R2L4	Q9Y230;M0R0Y3;M0QXI6;X6R2L4	RuvB-like 2	RUVBL2	17.326	17.2863	17.1121	17.4605	17.6577	17.5772	3	3	3	7.1	0	3.0158
Q02543;M0R3D6;M0R1A7;M0R117;M0R0P7	Q02543;M0R3D6;M0R1A7;M0R117;M0R0P7	60S ribosomal protein L18a	RPL18A	19.6028	19.4102	19.657	19.5266	19.9584	19.6865	5	5	5	29.5	0	27.047
O00151	O00151	PDZ and LIM domain protein 1	PDLIM1	17.1652	17.2907	17.6997	17.0443	16.988	17.1686	2	2	2	8.5	0	2.8508
O00154;K7EKP8	O00154;K7EKP8	Cytosolic acyl coenzyme A thioester hydrolase	ACOT7	17.7144	17.7282	17.9104	17.691	17.6041	17.785	6	6	6	21.6	0	5.7282
O00203	O00203	AP-3 complex subunit beta-1	AP3B1	16.1875	16.4938	16.4315	15.9882	16.332	16.3459	5	5	5	5.5	0	1.9868
O00231;J3QRY4	O00231;J3QRY4	26S proteasome non-ATPase regulatory subunit 11	PSMD11	17.6286	17.5917	17.6513	17.6908	17.5011	17.7354	10	10	10	27	0	11.291
O00232	O00232	26S proteasome non-ATPase regulatory subunit 12	PSMD12	17.4731	17.6498	17.471	17.5829	17.6127	17.631	6	6	6	14.3	0	5.3781
O00299	O00299	Chloride intracellular channel protein 1	CLIC1	20.2105	20.0641	19.9614	20.1239	20.1689	20.1122	12	12	12	70.1	0	60.58
O00303;H0YDT6	O00303;H0YDT6	Eukaryotic translation initiation factor 3 subunit F	EIF3F	18.3875	18.1299	18.3199	17.967	18.2202	18.8825	3	3	3	12.3	0	5.2263
O00410;H0Y8C6;E7ETV3;E7ETV8;E7EQT5;E7EV12;E7EX05;E7EWK4;E7ESZ1;C9JZD8;C9JQT6;C9J875;O60518;C9JXE0;H0Y3V4;F8WF30;C9JZ53;C9J583	O00410;H0Y8C6	Importin-5	IPO5	17.9623	17.8048	18.198	17.5378	17.9012	18.107	7	7	7	10.1	0	12.82
O00425	O00425	Insulin-like growth factor 2 mRNA-binding protein 3	IGF2BP3	16.5988	16.7742	17.0066	17.1794	16.977	16.75	3	3	2	6.9	0	3.4749
O00429;F8VZ52;H0YHY4;F8VR28;F8VYL3;B4DPZ9;F8W1W3;B4DDQ3	O00429	Dynamin-1-like protein	DNM1L	16.8144	16.7863	16.6233	16.4582	16.4777	16.7909	5	5	5	8.2	0	4.0714
O00483	O00483	Cytochrome c oxidase subunit NDUFA4	NDUFA4	17.9038	17.6158	18.0827	17.5807	17.4794	17.7494	3	3	3	37	0.0020661	1.6707
O00487	O00487	26S proteasome non-ATPase regulatory subunit 14	PSMD14	17.4122	16.9291	17.0733	17.3935	16.7134	17.0342	2	2	2	6.5	0.0094637	0.53084
O00505;H0Y4S9	O00505;H0Y4S9	Importin subunit alpha-4	KPNA3	16.8852	16.7925	17.0784	16.9451	16.9345	17.1037	4	4	3	9.8	0	4.4969
O00512	O00512	B-cell CLL/lymphoma 9 protein	BCL9	16.9186	18.9008	18.6687	19.1377	18.9039	19.0148	1	1	1	0.8	0.0062556	1.0238
O00560;B4DHN5;E9PBU7;G5EA09	O00560;B4DHN5;E9PBU7;G5EA09	Syntenin-1	SDCBP	16.8616	16.6835	16.6514	17.193	16.7479	16.85	2	2	2	9.7	0.0038536	1.3075
O00592	O00592	Podocalyxin	PODXL	17.3697	17.2902	17.5406	17.0649	17.4059	16.9389	2	2	2	3.6	0	2.3784
O00622	O00622	Protein CYR61	CYR61	18.1918	18.4799	18.3089	18.7306	18.9538	18.8108	5	5	5	16.3	0	7.3657
O00625	O00625	Pirin	PIR	17.0867	16.7403	16.7418	16.0947	16.6186	17.2963	1	1	1	4.1	0.0046041	1.1329
O00629;H7C4F6	O00629;H7C4F6	Importin subunit alpha-3	KPNA4	16.9698	17.5866	16.1085	16.8876	16.7276	16.6109	3	2	2	8.6	0	3.4213
O14818;H0Y586;Q8TAA3;A0A087WYS6;F5GY34	O14818;H0Y586;Q8TAA3	Proteasome subunit alpha type-7;Proteasome subunit alpha type-7-like	PSMA7;PSMA8	19.3183	19.4851	19.5036	19.4664	19.3316	19.3736	7	7	7	39.9	0	27.247
O14880;Q5VV89;Q5VV87	O14880;Q5VV89;Q5VV87	Microsomal glutathione S-transferase 3	MGST3	17.2368	17.4869	17.7762	17.3643	17.5865	17.5713	2	2	2	17.8	0	5.7081
O14907	O14907	Tax1-binding protein 3	TAX1BP3	16.6441	16.5809	16.9028	16.5524	16.5466	16.6474	1	1	1	13.7	0	2.0768
O14980;C9JKM9;C9JF49;C9IYM2;F8WF71;C9IZS4;C9JQ02;C9JV99;C9J673	O14980	Exportin-1	XPO1	17.8305	17.6678	17.7158	17.3539	17.573	17.9946	6	6	6	7.7	0	5.4226
P52294;O60684;O15131;Q5TFJ7;C9JYI4	P52294;O60684;O15131;Q5TFJ7;C9JYI4	Importin subunit alpha-5;Importin subunit alpha-5, N-terminally processed;Importin subunit alpha-7;Importin subunit alpha-6	KPNA1;KPNA6;KPNA5	16.3972	16.3436	16.4426	NaN	16.8843	16.8619	2	2	2	4.8	0	2.3293
O15143;C9JEY1;C9K057;C9JBJ7;F8VXW2;C9JTT6;C9JM51;F8WEB3	O15143;C9JEY1;C9K057	Actin-related protein 2/3 complex subunit 1B	ARPC1B	18.6856	18.9489	18.6619	18.982	18.603	18.633	7	7	2	25	0	45.573
O15144;C9JTV5;G5E9J0;H7C3F9;G5E9S7	O15144	Actin-related protein 2/3 complex subunit 2	ARPC2	19.3193	19.1862	19.2643	19.1384	19.0961	19.2672	11	11	11	41.7	0	34.529
O15145;C9JZD1;F8VR50	O15145;C9JZD1	Actin-related protein 2/3 complex subunit 3	ARPC3	19.3525	19.3408	18.9908	19.2116	19.6097	19.0763	5	5	5	30.9	0	8.4725
O15173	O15173	Membrane-associated progesterone receptor component 2	PGRMC2	16.7999	16.8629	16.7161	16.8557	16.6026	16.9696	3	3	3	15.7	0	2.2167
O15260;Q5T8U5;B7Z1G8	O15260;Q5T8U5	Surfeit locus protein 4	SURF4	17.901	17.2196	18.0792	16.85	17.3502	17.3862	3	3	3	14.9	0	14.326
O15269;A0A2R8Y4S0;A0A2R8Y6A2	O15269;A0A2R8Y4S0;A0A2R8Y6A2	Serine palmitoyltransferase 1	SPTLC1	16.9792	16.5972	16.7771	17.3253	16.5589	16.94	4	4	4	13.3	0	2.4574
O15371;B0QYA4;B0QYA5	O15371;B0QYA4	Eukaryotic translation initiation factor 3 subunit D	EIF3D	17.994	17.7196	17.8979	17.8064	17.5895	18.0652	3	3	3	8	0.0069991	0.94875
O15427;J3QQV2;J3QSC3;J3QQS9;J3KTI8;J3QRP8;J3QLE3;J3KTM6;J3QRU2;J3KT83;J3QRA0	O15427;J3QQV2;J3QSC3;J3QQS9;J3KTI8	Monocarboxylate transporter 4	SLC16A3	17.0515	16.8979	16.9772	16.9206	17.0034	17.2205	4	4	4	9.7	0	4.5404
O15511;B1ALC0	O15511;B1ALC0	Actin-related protein 2/3 complex subunit 5	ARPC5	19.1994	19.3644	19.2687	19.5691	19.5185	19.3024	4	4	4	52.3	0	7.0448
O43143	O43143	Pre-mRNA-splicing factor ATP-dependent RNA helicase DHX15	DHX15	16.9785	16.3028	16.6818	16.6541	16.8254	16.8089	4	4	4	5.4	0.0021164	1.7782
O43242;H0YGV8	O43242	26S proteasome non-ATPase regulatory subunit 3	PSMD3	17.5098	17.6183	17.6462	17.7173	17.6644	17.4844	9	9	9	19.5	0	8.9986
O43396;K7ER96;K7EML9;K7EKG2;K7EPB7	O43396;K7ER96;K7EML9	Thioredoxin-like protein 1	TXNL1	17.3223	17.8473	17.8134	17.9516	17.4273	17.7658	4	4	4	21.8	0	8.239
O43707;F5GXS2;H7C144;K7EJH8;K7EP19;Q9H254;D6RH00;M0QZQ3;C9JY79	O43707;F5GXS2	Alpha-actinin-4	ACTN4	21.3311	21.3067	21.3173	21.2336	21.2633	21.2875	43	43	28	60.4	0	280.48
O43747;H3BR36;H3BUN9;H3BNR4	O43747	AP-1 complex subunit gamma-1	AP1G1	17.2711	16.8956	16.7018	16.7474	17.0227	17.1014	4	4	4	5.1	0.0020619	1.658
O43776;K7EJ19;K7EIU7;K7EQ35;K7EPK2	O43776	Asparagine--tRNA ligase, cytoplasmic	NARS	17.8072	17.794	18.0246	18.0853	17.9988	17.9174	8	8	8	17.2	0	9.9642
O43852;H0Y875	O43852	Calumenin	CALU	20.3823	20.2877	20.3739	20.2668	20.0983	20.35	15	15	15	61.3	0	77.629
O60506;B7Z645;F6UXX1;O43390;B4DT28	O60506;B7Z645	Heterogeneous nuclear ribonucleoprotein Q	SYNCRIP	18.391	18.3442	18.3877	18.2583	18.5425	18.6997	9	9	9	18.3	0	16.212
O60551;Q5VUC6	O60551;Q5VUC6	Glycylpeptide N-tetradecanoyltransferase 2;Glycylpeptide N-tetradecanoyltransferase	NMT2	16.4425	16.3154	16.5626	16.2674	16.1299	16.1103	2	1	1	6	0.0029851	1.448
O60568;H7C2S8;H7C2V1;H7C0B8	O60568;H7C2S8;H7C2V1	Procollagen-lysine,2-oxoglutarate 5-dioxygenase 3	PLOD3	17.0137	17.1765	17.0211	17.1293	17.1747	17.2933	4	4	4	4.7	0.0085034	0.86982
O60701	O60701	UDP-glucose 6-dehydrogenase	UGDH	16.722	17.5028	17.2991	17.4858	17.5203	17.1263	6	6	6	17.8	0	5.0449
O60749	O60749	Sorting nexin-2	SNX2	16.4512	16.7095	17.0267	16.9672	16.5212	16.8353	2	1	1	4.8	0	2.1981
O60763	O60763	General vesicular transport factor p115	USO1	17.0125	17.1353	16.895	17.1871	17.2537	17.0237	10	10	10	12.1	0	6.2712
P33778;Q93079;U3KQK0;P06899;P57053;Q99879;Q8N257;P23527;Q5QNW6;P62807;P58876;Q99877;O60814;Q16778;Q99880;Q96A08;A0A2R8Y619	P33778;Q93079;U3KQK0;P06899;P57053;Q99879;Q8N257;P23527;Q5QNW6;P62807;P58876;Q99877;O60814;Q16778;Q99880;Q96A08	Histone H2B type 1-B;Histone H2B type 1-H;Histone H2B;Histone H2B type 1-J;Histone H2B type F-S;Histone H2B type 1-M;Histone H2B type 3-B;Histone H2B type 1-O;Histone H2B type 2-F;Histone H2B type 1-C/E/F/G/I;Histone H2B type 1-D;Histone H2B type 1-N;Histone H2B type 1-K;Histone H2B type 2-E;Histone H2B type 1-L;Histone H2B type 1-A	HIST1H2BB;HIST1H2BH;HIST1H2BN;HIST1H2BJ;H2BFS;HIST1H2BM;HIST3H2BB;HIST1H2BO;HIST2H2BF;HIST1H2BC;HIST1H2BD;HIST1H2BK;HIST2H2BE;HIST1H2BL;HIST1H2BA	19.3881	19.4419	19.0902	19.4599	19.4455	19.3518	3	3	3	27.8	0	5.4164
O60884	O60884	DnaJ homolog subfamily A member 2	DNAJA2	17.0098	17.2626	17.3478	17.468	17.5779	17.3916	2	2	2	5.3	0.0096696	0.62077
O75083;D6RD66	O75083;D6RD66	WD repeat-containing protein 1	WDR1	20.4979	20.5919	20.6509	20.6916	20.6168	20.5517	22	22	22	51.7	0	124.32
O75348;O95670;F2Z307	O75348;O95670;F2Z307	V-type proton ATPase subunit G 1;V-type proton ATPase subunit G 2	ATP6V1G1;ATP6V1G2;ATP6V1G2-DDX39B	16.6348	16.4697	16.3976	16.7036	16.9442	16.5012	2	2	2	22	0	2.1579
O75369;E7EN95;A0A0A0MT44;H7C5L4;A0A0C4DGA1	O75369;E7EN95	Filamin-B	FLNB	21.5897	21.6152	21.507	21.5381	21.5743	21.5346	114	114	104	58.3	0	323.31
O75396;A0A087X1A9	O75396	Vesicle-trafficking protein SEC22b	SEC22B	18.582	18.5402	18.7488	18.7149	18.9834	18.7308	3	3	3	15.3	0	29.083
O75489	O75489	NADH dehydrogenase [ubiquinone] iron-sulfur protein 3, mitochondrial	NDUFS3	18.0359	17.3695	17.4543	18.054	17.7155	18.1654	2	2	2	9.8	0	3.2506
O75531	O75531	Barrier-to-autointegration factor;Barrier-to-autointegration factor, N-terminally processed	BANF1	17.4225	16.8556	17.2268	16.8302	16.8229	17.0726	2	2	2	34.8	0.0045914	1.1208
O75822;H0YGJ7;H0YLP3	O75822	Eukaryotic translation initiation factor 3 subunit J	EIF3J	17.2018	17.3495	17.3737	17.7812	17.6043	17.3465	3	3	3	13.2	0	5.9581
O75874;C9J4N6;C9JJE5;C9JLU6	O75874	Isocitrate dehydrogenase [NADP] cytoplasmic	IDH1	18.4074	18.2513	18.2008	18.3835	18.2399	18.1043	6	6	6	15.2	0	11.167
O75915;F8WF90;C9JQU6;F8WF33	O75915	PRA1 family protein 3	ARL6IP5	19.4281	19.1206	19.0224	18.846	19.189	19.1882	3	3	3	19.7	0	5.8253
O75923	O75923	Dysferlin	DYSF	17.02	16.9938	17.0526	16.3586	16.586	16.7113	6	5	5	3.5	0	3.6656
O75935;X6RCK5;X6RA56;A0A0A0MRV8;X6RLR1	O75935;X6RCK5;X6RA56;A0A0A0MRV8;X6RLR1	Dynactin subunit 3	DCTN3	16.3162	16.425	16.247	16.2841	16.7704	16.4394	2	2	2	9.1	0.0094937	0.53746
O75947;F5H608	O75947;F5H608	ATP synthase subunit d, mitochondrial	ATP5H	17.5051	17.752	17.5181	17.294	NaN	17.1237	3	3	3	17.4	0.0030395	1.546
O76003	O76003	Glutaredoxin-3	GLRX3	17.3833	17.102	17.0173	17.1559	17.174	17.5691	5	5	5	22.7	0	7.2812
O76094;D6RDY6;R4GNC1	O76094;D6RDY6	Signal recognition particle subunit SRP72	SRP72	16.9245	16.8086	17.0642	16.7783	17.167	16.5099	6	6	6	12.5	0	3.3664
O94760;B4DYP1	O94760;B4DYP1	N(G),N(G)-dimethylarginine dimethylaminohydrolase 1	DDAH1	18.7836	19.1086	18.8804	19.1032	19.0319	18.9204	3	3	3	14.4	0	5.2246
O94906	O94906	Pre-mRNA-processing factor 6	PRPF6	19.8575	19.8945	19.5801	20.3726	20.3192	20.6076	2	2	2	2.2	0.0094712	0.5322
O94925;H7BZD1	O94925;H7BZD1	Glutaminase kidney isoform, mitochondrial	GLS	16.3102	16.3277	16.6434	16.5274	16.4786	16.491	3	3	3	6	0	1.9653
O95084	O95084	Serine protease 23	PRSS23	15.2175	15.9748	15.2175	NaN	16.4308	16.1583	1	1	1	3.4	0.0046729	1.2023
O95197	O95197	Reticulon-3	RTN3	18.5891	18.355	18.3915	18.4781	18.9187	18.4604	1	1	1	1.1	0	2.0266
O95202	O95202	LETM1 and EF-hand domain-containing protein 1, mitochondrial	LETM1	16.7556	17.2128	17.2336	17.3972	17.0275	16.9481	3	3	3	6.2	0	5.1142
O95336;M0R261;M0R0U3;M0R1L2	O95336;M0R261;M0R0U3;M0R1L2	6-phosphogluconolactonase	PGLS	18.0701	17.9683	18.0648	17.9714	18.1066	18.0523	7	7	7	46.5	0	12.467
O95340;O43252	O95340	Bifunctional 3-phosphoadenosine 5-phosphosulfate synthase 2;Sulfate adenylyltransferase;Adenylyl-sulfate kinase	PAPSS2	17.584	17.7765	17.8086	17.9426	17.7553	17.7215	5	5	5	9.3	0	4.1044
O95372;Q5QPQ1;Q5QPQ0;Q5QPQ3;Q5QPQ2;Q5QPN5;Q5QPN9	O95372;Q5QPQ1;Q5QPQ0;Q5QPQ3;Q5QPQ2	Acyl-protein thioesterase 2	LYPLA2	17.367	17.1399	17.2191	17.0049	16.6719	16.85	3	3	3	22.5	0	15.772
O95373;E9PLB2	O95373	Importin-7	IPO7	17.8192	17.5579	17.5675	17.411	17.4341	17.7489	5	5	5	7.1	0	6.0727
Q5H8X8;O95399	Q5H8X8;O95399	Urotensin-2	UTS2	NaN	21.309	21.2857	21.3143	21.9401	21.1464	1	1	1	5.8	0.0021119	1.7725
O95573;O60488	O95573	Long-chain-fatty-acid--CoA ligase 3	ACSL3	17.1678	17.1648	17.3696	17.3154	17.0405	17.4134	3	3	3	4.6	0.0089141	0.65277
O95741;O75131;Q86YQ8;Q96A23;Q9UBL6;Q8IYJ1;Q96FN4;Q9HCH3;H0YK44;H0YLV2;E7ENV7	O95741;O75131;Q86YQ8;Q96A23;Q9UBL6;Q8IYJ1;Q96FN4;Q9HCH3;H0YK44;H0YLV2;E7ENV7	Copine-6;Copine-3;Copine-8;Copine-4;Copine-7;Copine-9;Copine-2;Copine-5	CPNE6;CPNE3;CPNE8;CPNE4;CPNE7;CPNE9;CPNE2;CPNE5	17.259	17.1696	17.2799	16.9987	17.3365	17.4267	2	2	2	3.9	0	1.9439
O95782	O95782	AP-2 complex subunit alpha-1	AP2A1	17.7505	17.4628	17.6376	17.4999	17.8292	17.8331	10	10	6	14.1	0	9.3303
O95810	O95810	Serum deprivation-response protein	SDPR	19.5974	19.5443	19.541	19.5971	19.5635	19.5675	8	8	8	20	0	42.221
O95831;E9PMA0	O95831;E9PMA0	Apoptosis-inducing factor 1, mitochondrial	AIFM1	16.7653	17.1006	16.6767	17.058	17.1706	16.5932	4	4	4	7.7	0	4.5111
O95833	O95833	Chloride intracellular channel protein 3	CLIC3	16.6795	NaN	16.7539	17.9697	16.8539	16.6591	1	1	1	6.8	0	2.0382
P00167;J3KNC7	P00167;J3KNC7	Cytochrome b5	CYB5A	15.7931	15.9274	16.1706	16.0422	15.8669	15.7333	2	2	2	26.1	0.0096077	0.59407
P00338;F5GXY2;F5GYU2;F5GXH2;F5H5J4;F5H6W8;F5GZQ4;F5GWW2;F5GXU1;P07864;Q6ZMR3;F5GXC7;F5H5G7;F5H155;A0A087WUM2;G3XAP5;F5H245;F5H8H6	P00338	L-lactate dehydrogenase A chain	LDHA	21.8273	21.5825	21.5543	21.439	21.589	21.6686	19	19	18	69.9	0	114.89
P00352;Q5SYQ9;Q5SYQ8;Q5SYQ7	P00352	Retinal dehydrogenase 1	ALDH1A1	18.6729	18.6338	18.8107	18.3107	18.5366	18.46	13	13	12	39.9	0	42.776
P00367;P49448	P00367;P49448	Glutamate dehydrogenase 1, mitochondrial;Glutamate dehydrogenase 2, mitochondrial	GLUD1;GLUD2	17.8869	17.8854	18.0218	17.9177	17.8702	17.891	12	12	12	24.7	0	10.888
P00387;B1AHF3	P00387	NADH-cytochrome b5 reductase 3;NADH-cytochrome b5 reductase 3 membrane-bound form;NADH-cytochrome b5 reductase 3 soluble form	CYB5R3	19.9337	19.6909	19.6507	19.5752	19.6191	19.7713	11	11	11	56.8	0	74.709
P00390	P00390	Glutathione reductase, mitochondrial	GSR	17.2982	17.0919	17.1829	17.1518	17.1948	17.3785	3	3	3	8.4	0	3.1221
P00403	P00403	Cytochrome c oxidase subunit 2	MT-CO2	18.5221	18.9522	18.8899	18.5131	18.8623	18.4063	5	5	5	27.8	0	7.4748
P00491;G3V5M2;G3V2H3;G3V393	P00491;G3V5M2	Purine nucleoside phosphorylase	PNP	18.6863	18.6523	18.8402	18.5726	18.6054	18.7553	14	14	14	64.7	0	57.264
P00492	P00492	Hypoxanthine-guanine phosphoribosyltransferase	HPRT1	16.852	16.6782	17.0873	16.9032	16.7757	16.9436	3	3	3	16.1	0	2.1236
P00505	P00505	Aspartate aminotransferase, mitochondrial	GOT2	19.2358	19.2193	19.1866	19.2774	19.0611	19.2013	10	10	10	27	0	65.22
P00558;P07205	P00558	Phosphoglycerate kinase 1	PGK1	21.0916	20.8574	20.9316	20.7757	20.9257	20.9444	19	19	19	53.7	0	172.81
P00568;Q5T9B7;H0YID2	P00568;Q5T9B7	Adenylate kinase isoenzyme 1	AK1	18.5281	18.4528	18.3204	18.1365	18.4084	18.3708	6	6	6	37.1	0	5.5119
P00846	P00846	ATP synthase subunit a	MT-ATP6	18.0739	18.058	18.4245	17.9512	17.613	18.1708	1	1	1	4.4	0.0010764	1.9046
P02462;A0A3B3ISV3;P29400	P02462;A0A3B3ISV3;P29400	Collagen alpha-1(IV) chain;Arresten;Collagen alpha-5(IV) chain	COL4A1;COL4A5	17.9434	18.5088	17.8896	18.3028	18.3345	17.9919	4	4	4	3.8	0	3.7024
P02545;Q3BDU5;Q5TCI8;H0YAB0;A0A0C4DGC5	P02545;Q3BDU5;Q5TCI8	Prelamin-A/C;Lamin-A/C	LMNA	19.1414	19.2346	19.0851	20.0727	20.2368	20.0159	23	23	23	39	0	55.704
P02751;H0Y7Z1;H0Y4K8	P02751	Fibronectin;Anastellin;Ugl-Y1;Ugl-Y2;Ugl-Y3	FN1	18.7033	18.709	18.7707	18.8233	18.7009	18.817	21	21	21	12.1	0	26.326
P04075;H3BQN4;J3KPS3;H3BPS8;H3BUH7;H3BR04;H3BMQ8;H3BU78;P09972;H3BR68;P05062;A0A087WXX2;A0A3B3IS80	P04075;H3BQN4;J3KPS3;H3BPS8;H3BUH7;H3BR04;H3BMQ8	Fructose-bisphosphate aldolase A;Fructose-bisphosphate aldolase	ALDOA	22.1505	22.3817	22.2911	22.1969	22.298	22.1881	16	16	16	48.6	0	181.4
P04080;A0A1W2PS52;A0A1W2PQG6	P04080;A0A1W2PS52	Cystatin-B	CSTB	19.2733	19.4125	19.4548	19.508	19.0912	19.5218	4	4	4	70.4	0	20.397
P04083;Q5T3N1;Q5T3N0	P04083	Annexin A1	ANXA1	22.5014	22.4512	22.3793	22.353	22.3566	22.4907	22	22	22	63.9	0	323.31
P04181	P04181	Ornithine aminotransferase, mitochondrial;Ornithine aminotransferase, hepatic form;Ornithine aminotransferase, renal form	OAT	16.567	NaN	16.2854	16.2908	15.9899	16.1665	3	3	3	8.7	0.002947	1.3822
P04275	P04275	von Willebrand factor;von Willebrand antigen 2	VWF	19.1985	19.3209	19.2932	19.2978	19.2401	19.1422	47	47	47	23.2	0	89.724
P04406;E7EUT5;O14556	P04406;E7EUT5	Glyceraldehyde-3-phosphate dehydrogenase	GAPDH	22.6245	23.0174	22.8762	22.5375	22.6229	22.4344	14	14	14	63.6	0	323.31
P04792;F8WE04;C9J3N8	P04792;F8WE04	Heat shock protein beta-1	HSPB1	21.9169	21.769	21.8998	21.3167	21.4134	21.3921	10	10	10	51.2	0	219.41
P04843;B7Z4L4;F8WF32	P04843;B7Z4L4	Dolichyl-diphosphooligosaccharide--protein glycosyltransferase subunit 1	RPN1	19.4806	19.4157	19.4455	19.2581	19.3097	19.4619	25	25	25	50.1	0	119.44
P04844;Q5JYR7;Q5JYR4;F2Z3K5;Q5JYR3;H0Y5M1	P04844;Q5JYR7;Q5JYR4	Dolichyl-diphosphooligosaccharide--protein glycosyltransferase subunit 2	RPN2	19.8026	19.6044	19.6658	19.4834	19.515	19.5586	14	14	14	35.5	0	129.46
P04899;P63096;P08754;A0A3B3ITM0;P09471;P19087;A8MTJ3;P11488;Q5JWE9;H0Y7F4;A0A1W2PP38;H3BTM2;A0A1W2PQK2;A0A3B3IUA8;A0A1W2PRE1;A0A087WZE5;A0A1W2PRJ7;A0A1W2PS82;A0A087WTB6;A2A2R6;Q5JWD1;P38405;H0Y7E8	P04899	Guanine nucleotide-binding protein G(i) subunit alpha-2	GNAI2	20.2558	20.1856	20.2871	20.2153	20.2989	20.1241	13	13	12	47.9	0	98.309
P05023;P50993;B1AKY9;P13637;H0Y7C1;M0R116;A0A2R8YEY8;A0A0A0MT26;Q13733;P54707;P20648;M0QXF2;E9PRA5	P05023	Sodium/potassium-transporting ATPase subunit alpha-1	ATP1A1	18.3674	18.4422	18.3373	18.4595	18.4479	18.2715	17	17	17	21.7	0	28.836
P05091;P47895;O94788;P30837;S4R3S4;F8VP50;H0Y2X5;H0YMG7	P05091	Aldehyde dehydrogenase, mitochondrial	ALDH2	16.7942	17.0529	16.9825	17.2408	17.1274	17.0031	4	3	3	8.3	0.0020492	1.6362
P05121	P05121	Plasminogen activator inhibitor 1	SERPINE1	22.1851	22.2893	22.0234	22.0812	22.2677	22.3209	19	19	19	50	0	134.78
P05141;Q9H0C2	P05141	ADP/ATP translocase 2;ADP/ATP translocase 2, N-terminally processed	SLC25A5	19.058	18.9298	19.1542	18.9169	18.8176	19.1833	11	3	3	36.9	0	4.5951
P05198;H0YJS4;G3V4T5	P05198;H0YJS4;G3V4T5	Eukaryotic translation initiation factor 2 subunit 1	EIF2S1	18.0704	18.0673	17.9807	18.007	18.1817	17.7165	6	6	6	21.3	0	4.1995
P05386	P05386	60S acidic ribosomal protein P1	RPLP1	19.3481	19.2168	19.5106	19.0282	18.8878	19.1433	2	2	2	36.8	0	20.366
P05387;H0YDD8	P05387	60S acidic ribosomal protein P2	RPLP2	18.6165	18.6245	19.0314	18.7916	18.9852	18.8989	5	5	5	69.6	0	14.055
P05455;E9PFL9;E7ERC4;E9PGX9	P05455	Lupus La protein	SSB	17.8023	17.739	17.8406	17.7155	17.688	17.9217	7	7	7	18.4	0	10.187
P05556;C9JPK5;H7C4N8;Q5T3E6;E9PLR6;E7EUI6;E7EQW5;E7ERX5	P05556	Integrin beta-1	ITGB1	18.9488	19.1269	18.952	18.9113	18.8545	18.8473	11	11	11	18	0	16.999
P08590;P05976	P08590;P05976	Myosin light chain 3;Myosin light chain 1/3, skeletal muscle isoform	MYL3;MYL1	18.4856	18.3103	18.3891	18.6769	18.7482	18.4377	1	1	1	6.2	0.0030581	1.5836
P06576;H0YH81;F8W079;F8W0P7;H0YI37	P06576;H0YH81	ATP synthase subunit beta, mitochondrial;ATP synthase subunit beta	ATP5B	20.4277	20.4382	20.3727	20.2511	20.201	20.3253	19	19	19	59.9	0	323.31
P06703;R4GN98	P06703;R4GN98	Protein S100-A6;Protein S100	S100A6	22.9319	22.7551	23.0463	22.9311	23.0751	22.9881	3	3	3	35.6	0	53.099
P06733;A0A2R8Y6G6;K7EM90;A0A2R8YEM5;A0A2R8Y879;P09104;K7ERS8;P13929;K7EPM1;F5H0C8;E5RGZ4;K7EKN2;A0A2R8Y6I8;A0A2R8Y798;E5RI09;A0A2R8YEG5;E5RG95;F5H1C3	P06733;A0A2R8Y6G6	Alpha-enolase	ENO1	22.5741	22.673	22.6895	22.542	22.5676	22.6979	20	20	20	67.1	0	323.31
P06748;E5RGW4;E5RI98	P06748	Nucleophosmin	NPM1	20.9386	20.6529	20.4976	20.868	20.8453	20.7148	5	5	5	25.9	0	39.419
P06756;H7BZG1	P06756	Integrin alpha-V;Integrin alpha-V heavy chain;Integrin alpha-V light chain	ITGAV	17.3714	17.1432	17.2071	17.1718	17.226	17.4046	4	4	4	5.1	0	8.2339
P07237;H7BZ94;H0Y3Z3;I3L398;I3L312;I3NI03;I3L4M2;I3L0S0;I3L3U6;I3L3P5;I3L514;I3L1Y5	P07237;H7BZ94;H0Y3Z3	Protein disulfide-isomerase	P4HB	21.4691	21.2783	21.2564	21.1536	21.2904	21.254	28	28	28	60	0	277.37
P07355;H0YN42;H0YMU9;H0YMD0;H0YM50;H0YKS4;H0YNP5;H0YN28;H0YL33;H0YNA0;H0YMM1;H0YKX9;H0YMT9;H0YLV6;H0YKZ7;H0YMW4;H0YKL9;H0YKV8;H0YMD9	P07355;H0YN42;H0YMU9;H0YMD0;H0YM50;H0YKS4;H0YNP5;H0YN28;H0YL33	Annexin A2;Annexin	ANXA2	23.9802	23.8622	23.9184	23.9168	23.9397	23.9512	26	26	8	69	0	323.31
P07384;E9PL37;E9PRM1	P07384	Calpain-1 catalytic subunit	CAPN1	17.1001	17.0182	17.1758	16.8764	17.1361	17.2173	12	12	12	19.9	0	7.7473
P07437;Q5JP53;Q5ST81;A6NNZ2	P07437;Q5JP53;Q5ST81	Tubulin beta chain	TUBB	21.911	21.8468	21.8126	21.7291	21.4979	21.7701	20	5	4	61.3	0	194.52
P07686;Q5URX0;H0Y9B6;H0YA83	P07686;Q5URX0;H0Y9B6;H0YA83	Beta-hexosaminidase subunit beta;Beta-hexosaminidase subunit beta chain B;Beta-hexosaminidase subunit beta chain A	HEXB	17.6465	17.4991	17.4706	17.5406	17.4249	17.3497	6	6	6	14.6	0	4.7985
P07741;H3BQF1;H3BQZ9;H3BQB1;H3BSW3	P07741;H3BQF1;H3BQZ9;H3BQB1	Adenine phosphoribosyltransferase	APRT	18.6259	18.6051	18.212	18.0921	18.3249	18.3614	7	7	7	51.1	0	11.088
P07814;V9GYZ6	P07814;V9GYZ6	Bifunctional glutamate/proline--tRNA ligase;Glutamate--tRNA ligase;Proline--tRNA ligase	EPRS	18.8712	18.8593	18.7843	18.8789	18.749	18.9552	16	16	16	14.7	0	22.268
P07858;E9PKQ7;E9PNL5;E9PHZ5;E9PLY3;E9PSG5;E9PQM1;R4GMQ5;E9PR54;E9PJ67;E9PCB3;E9PS78	P07858	Cathepsin B;Cathepsin B light chain;Cathepsin B heavy chain	CTSB	20.7658	20.7619	20.6635	20.521	20.5162	20.6445	10	10	10	41	0	62.947
P07900;Q58FG0;G3V2J8;Q58FG1	P07900	Heat shock protein HSP 90-alpha	HSP90AA1	20.6808	20.673	20.8001	20.8178	20.8033	21.0109	28	19	17	38.1	0	184.89
P07919	P07919	Cytochrome b-c1 complex subunit 6, mitochondrial	UQCRH	15.7251	15.7109	15.6043	16.0872	15.5111	NaN	1	1	1	19.8	0.0054397	1.0625
P07954	P07954	Fumarate hydratase, mitochondrial	FH	18.551	18.4585	18.5875	18.6198	18.5069	18.516	12	12	12	37.8	0	40.414
P08133;E7EMC6;E5RK63;E5RJF5;E5RI05;E5RFF0;E5RIU8;E5RJR0;H0YC77	P08133	Annexin A6	ANXA6	19.6842	19.5475	19.5536	19.4119	19.5719	19.5973	28	28	13	48.7	0	49.401
P08134;Q5JR08;E9PQH6;Q5JR07;Q5JR05;C9JX21;Q5JR06;E9PN11;C9JNR4;U3KQA9;U3KQV3;E9PLA2;C9JRM1;P62745	P08134;Q5JR08;E9PQH6;Q5JR07;Q5JR05;C9JX21;Q5JR06;E9PN11;C9JNR4;U3KQA9;U3KQV3;E9PLA2	Rho-related GTP-binding protein RhoC	RHOC;RHOA	20.6335	20.6189	20.6008	20.424	20.5985	20.6142	8	8	2	49.7	0	38.237
P08238;Q58FF7	P08238	Heat shock protein HSP 90-beta	HSP90AB1	22.0731	22.1951	22.1178	22.2096	22.2057	22.1731	33	33	18	49	0	323.31
P08559;Q5JPU3;Q5JPU0;Q5JPU1;P29803;Q5JPU2;Q5JPT9	P08559	Pyruvate dehydrogenase E1 component subunit alpha, somatic form, mitochondrial	PDHA1	16.8857	16.6687	17.1487	16.8892	16.8837	16.6811	5	5	5	17.9	0	3.0291
P08572;A0A3B3IS47	P08572;A0A3B3IS47	Collagen alpha-2(IV) chain;Canstatin	COL4A2	17.1131	17.1987	17.4731	17.222	17.4738	17.1498	2	2	2	1.6	0	8.1331
P08574	P08574	Cytochrome c1, heme protein, mitochondrial	CYC1	16.7486	15.9955	16.0658	16.2554	16.0409	16.7444	2	2	2	11.1	0	2.0002
P08648;H0YIV7	P08648	Integrin alpha-5;Integrin alpha-5 heavy chain;Integrin alpha-5 light chain	ITGA5	17.6756	17.8168	17.8871	17.8704	17.7896	17.9011	9	9	9	10.8	0	12.068
P08670;B0YJC4;B0YJC5;A0A1B0GTT5;P17661;P41219;A0A1B0GVG8;H7C5W5;P12036;P07197;P07196;Q16352;F8W835;E7EMV2;E7ESP9	P08670;B0YJC4;B0YJC5	Vimentin	VIM	22.159	22.0174	22.002	21.8737	21.9366	21.9638	27	27	26	61.4	0	323.31
P08758;D6RBL5;D6RBE9;E9PHT9;D6RCN3	P08758;D6RBL5;D6RBE9	Annexin A5;Annexin	ANXA5	21.9164	21.8501	21.78	21.6206	21.711	21.9002	20	20	20	68.1	0	323.31
P09211;A8MX94;A0A087X2E9;A0A2R8Y5E5;A0A087X243	P09211;A8MX94	Glutathione S-transferase P	GSTP1	21.2117	21.02	21.3207	20.995	20.9259	21.09	11	11	11	66.2	0	160.74
P09382;F8WEI7	P09382	Galectin-1	LGALS1	21.4908	21.2949	21.1677	21.1398	21.0103	21.3499	9	9	9	83.7	0	292.62
P09429;Q5T7C4;B2RPK0	P09429;Q5T7C4;B2RPK0	High mobility group protein B1;Putative high mobility group protein B1-like 1	HMGB1;HMGB1P1	19.4342	19.5048	19.5958	19.7796	19.6277	19.5421	4	4	4	21.9	0	10.875
P09486;F5GY03;E5RK62	P09486;F5GY03;E5RK62	SPARC	SPARC	16.8698	16.6597	16.7277	16.2857	16.5389	16.6756	5	5	5	22.8	0	3.2742
P09496;F8WF69;C9J8P9	P09496;F8WF69;C9J8P9	Clathrin light chain A	CLTA	18.7308	18.7111	18.5003	18.6701	18.9269	18.9433	4	4	4	13.3	0	2.865
P09525;Q6P452;B4E1S2	P09525;Q6P452	Annexin A4;Annexin	ANXA4	18.3773	18.3028	18.3481	18.2244	18.2202	18.2363	9	9	9	36.4	0	32.484
P09543;K7EN66;C9K0L8;K7ERZ0	P09543	2,3-cyclic-nucleotide 3-phosphodiesterase	CNP	17.3319	17.3591	16.835	15.8548	16.7197	16.7498	4	4	4	17.8	0	4.1926
P09622;E9PEX6;F8WDM5;A0A1W2PR83;F2Z2E3	P09622;E9PEX6	Dihydrolipoyl dehydrogenase, mitochondrial;Dihydrolipoyl dehydrogenase	DLD	18.5368	18.9494	18.6277	18.77	18.721	18.6804	8	8	8	21	0	14.454
P09669	P09669	Cytochrome c oxidase subunit 6C	COX6C	17.9457	17.7486	17.5511	17.8689	18.2126	18.3239	2	2	2	20	0.0037736	1.2383
P09960	P09960	Leukotriene A-4 hydrolase	LTA4H	16.9689	16.8741	17.0324	16.9623	16.576	16.7087	6	6	6	13.3	0	5.7506
Q01081;P0DN76;Q8WU68;K7EJH3;A0A1B0GW87;K7EJM7;M0QYK5;M0R2N4	Q01081;P0DN76;Q8WU68;K7EJH3;A0A1B0GW87;K7EJM7;M0QYK5;M0R2N4	Splicing factor U2AF 35 kDa subunit;Splicing factor U2AF 26 kDa subunit	U2AF1;U2AF1L4	18.3156	17.9796	18.2103	18.0922	18.3813	18.3747	2	2	2	10.4	0	2.4579
P10155	P10155	60 kDa SS-A/Ro ribonucleoprotein	TROVE2	16.3802	16.239	16.1442	16.3813	15.987	16.3379	1	1	1	2.4	0.0037559	1.2201
P10253;I3L0S5;I3L3L3	P10253	Lysosomal alpha-glucosidase;76 kDa lysosomal alpha-glucosidase;70 kDa lysosomal alpha-glucosidase	GAA	17.5747	17.5012	17.8508	17.4505	17.203	17.3811	5	5	5	6	0	2.721
P10301	P10301	Ras-related protein R-Ras	RRAS	19.0927	19.1077	19.2781	19.1792	19.2822	19.133	5	5	3	33	0	10.902
P10412;P16403;P16402;Q02539;P22492	P10412;P16403;P16402;Q02539;P22492	Histone H1.4;Histone H1.2;Histone H1.3;Histone H1.1;Histone H1t	HIST1H1E;HIST1H1C;HIST1H1D;HIST1H1A;HIST1H1T	17.6519	17.6953	17.3073	18.4246	18.5924	18.5944	2	2	2	9.1	0.0085985	0.89477
P10599	P10599	Thioredoxin	TXN	18.2073	18.5472	19.0076	18.5489	18.4434	18.7259	2	2	2	19	0	2.9698
P10619;X6R5C5;X6R8A1;Q5JZH0	P10619;X6R5C5;X6R8A1;Q5JZH0	Lysosomal protective protein;Lysosomal protective protein 32 kDa chain;Lysosomal protective protein 20 kDa chain;Carboxypeptidase	CTSA	17.6143	17.9683	18.103	17.8063	17.7255	17.8539	3	3	3	8.3	0	16.373
P10768;H7BZT7;X6RA14;U3KQT1	P10768;H7BZT7;X6RA14;U3KQT1	S-formylglutathione hydrolase	ESD	17.944	18.0663	17.921	18.0039	18.0752	17.746	5	5	5	25.9	0	9.9573
P10809;E7EXB4;E7ESH4;C9JL25;C9JL19;C9JCQ4;C9J0S9	P10809	60 kDa heat shock protein, mitochondrial	HSPD1	20.9565	20.8096	20.8078	20.8131	20.955	20.9327	22	22	22	46.2	0	141.57
P11021	P11021	78 kDa glucose-regulated protein	HSPA5	22.0641	21.9891	22.0763	22.0435	21.9477	22.0448	25	25	24	39.9	0	323.31
P11047	P11047	Laminin subunit gamma-1	LAMC1	16.6033	17.3588	17.4774	17.4566	17.1824	16.8807	5	5	5	4.2	0	4.4119
P11142;E9PKE3;E9PNE6;E9PN89;A8K7Q2;E9PLF4;E9PI65;E9PQQ4;E9PQK7;E9PK54;E9PS65;E9PPY6;E9PN25;E9PM13	P11142;E9PKE3;E9PNE6;E9PN89;A8K7Q2	Heat shock cognate 71 kDa protein	HSPA8	21.6003	21.5619	21.5305	21.5877	21.5689	21.5885	24	23	17	47.5	0	241.7
P11177;F8WF02;C9J634	P11177	Pyruvate dehydrogenase E1 component subunit beta, mitochondrial	PDHB	16.924	16.468	16.8582	16.75	16.657	16.6479	3	3	3	12	0	3.4987
P11216;P11217;P06737;H0Y4Z6;E9PK47	P11216	Glycogen phosphorylase, brain form	PYGB	18.1635	18.0526	18.0346	17.7235	18.0368	18.0804	9	9	9	13	0	9.3785
P11233;H7C3P7;F8WEQ6;C9JPE8;C9JYR1;C9JQB3	P11233;H7C3P7	Ras-related protein Ral-A	RALA	18.5812	18.6633	18.8325	18.7476	18.698	18.9085	4	4	2	22.8	0	6.1252
P11234;C9J6B1	P11234;C9J6B1	Ras-related protein Ral-B	RALB	16.4803	15.9166	15.8462	16.1367	16.3042	16.4913	3	1	1	15.5	0.0029732	1.427
P11279	P11279	Lysosome-associated membrane glycoprotein 1	LAMP1	18.8311	18.9089	18.6648	18.7005	18.7959	18.4706	2	2	2	4.8	0	4.4165
P11387	P11387	DNA topoisomerase 1	TOP1	16.2975	16.5991	16.346	NaN	17.0169	16.9598	2	2	2	2.6	0.0094192	0.5132
P11413;E7EUI8;E9PD92;E7EM57	P11413;E7EUI8;E9PD92;E7EM57	Glucose-6-phosphate 1-dehydrogenase	G6PD	19.1545	19.0964	19.0165	18.985	19.2184	19.1375	20	20	20	42.7	0	20.992
P11766;H0YAG8;D6RFE4;D6RAY0;D6R9G2	P11766;H0YAG8	Alcohol dehydrogenase class-3	ADH5	17.6104	17.8659	17.6545	17.568	17.5047	17.7263	7	7	7	26.2	0	9.4723
P12004	P12004	Proliferating cell nuclear antigen	PCNA	17.9097	17.8145	17.7534	17.7848	17.6081	17.8414	6	6	6	26.8	0	8.7189
P12236;P12235;V9GYG0	P12236;P12235	ADP/ATP translocase 3;ADP/ATP translocase 3, N-terminally processed;ADP/ATP translocase 1	SLC25A6;SLC25A4	20.3835	20.2144	20.0987	19.9113	20.0943	20.2947	13	13	5	49	0	29.094
P12270	P12270	Nucleoprotein TPR	TPR	16.0493	16.1906	16.1549	16.8245	16.783	16.5492	4	4	4	2.1	0	2.3251
P12429;D6RA82;D6RFG5;D6RCA8;D6RAZ8;D6RFJ9	P12429;D6RA82;D6RFG5	Annexin A3;Annexin	ANXA3	19.4627	19.2652	19.2283	19.3696	19.2881	19.5816	11	11	11	41.5	0	27.555
P12814;H9KV75;H7C5W8;P35609;A0A494C1A0;G3V2N5;G3V2W4;H0YJW3;Q08043;A0A087WSZ2;G3V2X9;A0A494C033;A0A494C166;F6THM6;H0YJ11;A0A494C0Q3;G3V5M4;A0A494C060;G3V2E8;G3V380;A0A494C031	P12814;H9KV75	Alpha-actinin-1	ACTN1	20.0588	19.9131	19.962	19.7957	19.7682	19.8703	42	27	27	54.6	0	302
P12955;K7ES25;A0A494C165;A0A494C194;V9GYE4	P12955;K7ES25;A0A494C165;A0A494C194	Xaa-Pro dipeptidase	PEPD	17.7553	18.3034	18	18.2259	17.809	17.7532	6	6	6	20.7	0	23.673
P12956;B1AHC9	P12956;B1AHC9	X-ray repair cross-complementing protein 6	XRCC6	18.6024	18.5203	18.661	18.4093	18.3258	18.6215	16	16	16	33.3	0	28.322
P13010;C9JZ81;H7C0H9	P13010	X-ray repair cross-complementing protein 5	XRCC5	19.1198	19.1883	19.2789	19.2287	18.9571	19.2757	10	10	10	23.1	0	34.456
P13073;H3BN72;H3BNV9;Q86WV2;H3BPG0;H3BNI5	P13073;H3BN72;H3BNV9;Q86WV2;H3BPG0	Cytochrome c oxidase subunit 4 isoform 1, mitochondrial	COX4I1	17.8964	17.8622	17.7074	17.8833	18.2941	17.8711	5	5	5	30.8	0	3.3324
P13473	P13473	Lysosome-associated membrane glycoprotein 2	LAMP2	16.8554	16.6338	16.2259	15.9997	16.2953	16.7787	2	2	2	4.9	0.0030519	1.5771
P13489;H0YCR7;E9PIM9;E9PMJ3;E9PLZ3;E9PMN0;E9PIK5;E9PMA9;E9PR82;E9PMI1	P13489	Ribonuclease inhibitor	RNH1	19.5902	19.5267	19.7308	19.6375	19.5333	19.5397	19	19	19	62.5	0	139.88
P13533;P12883	P13533;P12883	Myosin-6;Myosin-7	MYH6;MYH7	17.193	17.7501	16.8803	17.5506	17.6893	17.2616	3	1	1	1.3	0.0021459	1.8922
P13639;Q15029;K7EJ74;K7EP67	P13639	Elongation factor 2	EEF2	20.748	20.7552	20.7282	20.6815	20.7279	20.7047	41	41	41	59.3	0	280.36
P13674	P13674	Prolyl 4-hydroxylase subunit alpha-1	P4HA1	16.5091	16.8052	16.5484	16.6174	16.6261	16.281	4	4	4	6.7	0	4.0564
P13797;A0A0A0MSQ0;P13796;H7C4N2;U3KQI3;Q14651;Q5TBN3;C9JAM8	P13797;A0A0A0MSQ0	Plastin-3	PLS3	19.9591	19.8883	19.9198	19.8746	19.8406	19.9647	25	25	25	50.2	0	124.23
P13804;H0YLU7;H0YK49;H0YL12;H0YNX6;H0YKF0;J3KN60;H0YL83	P13804;H0YLU7;H0YK49;H0YL12;H0YNX6;H0YKF0	Electron transfer flavoprotein subunit alpha, mitochondrial	ETFA	18.0699	18.0256	18.0347	17.7274	17.7568	18.091	8	8	8	34.5	0	10.223
P13861;H7C330;H7C1L0;P31323	P13861;H7C330;H7C1L0	cAMP-dependent protein kinase type II-alpha regulatory subunit	PRKAR2A	17.5865	17.2628	17.4459	17.3788	17.6278	17.7508	4	4	4	15.6	0	3.4413
P14174	P14174	Macrophage migration inhibitory factor	MIF	21.5529	21.3489	21.2098	21.3515	21.515	21.5519	2	2	2	17.4	0	17.074
P14324;A0A087X1D8;A0A087WVN4;A0A087WTP2;A0A087X090	P14324;A0A087X1D8;A0A087WVN4	Farnesyl pyrophosphate synthase	FDPS	18.5551	18.4732	18.3776	18.7257	18.6586	18.6928	6	6	6	14.8	0	9.0568
P14550;V9GYG2;V9GYP9;Q5T621	P14550	Alcohol dehydrogenase [NADP(+)]	AKR1A1	17.9897	17.7498	17.7599	17.7552	17.8943	17.8568	10	10	10	34.8	0	57.177
P14618;B4DNK4;H3BTN5;H3BQ34;H3BR70;H3BUW1;H3BTJ2;H3BT25;H3BU13;H3BN34;H3BQZ3;P30613	P14618;B4DNK4;H3BTN5;H3BQ34;H3BR70	Pyruvate kinase PKM;Pyruvate kinase	PKM	22.3262	22.2372	22.3282	22.2499	22.3026	22.3416	32	32	32	70.4	0	323.31
P14625;Q96GW1;A0A1W2PRR1;Q58FF3;H0YIV0;F8W026	P14625	Endoplasmin	HSP90B1	21.3272	21.326	21.3578	21.2574	21.2916	21.4362	33	32	32	42.2	0	220.85
P14868;C9J7S3;C9JLC1;C9JQM9;H7C278;H7BZ35	P14868;C9J7S3;C9JLC1	Aspartate--tRNA ligase, cytoplasmic	DARS	18.0139	17.6904	17.7639	17.7015	17.6555	18.0167	8	8	8	17.8	0	9.2836
P14923;C9JTX4;C9J826;C9JK18;C9JKY1	P14923	Junction plakoglobin	JUP	17.7517	18.0033	17.9208	17.8042	17.7604	17.7664	10	10	7	17.9	0	13.913
P15090;P02689;E5RIR0;E5RH45	P15090	Fatty acid-binding protein, adipocyte	FABP4	19.9996	19.8187	19.7499	19.3853	19.7198	19.5807	4	4	4	25	0	5.1713
P15121;E9PCX2;E9PEF9;C9JRZ8	P15121;E9PCX2	Aldose reductase	AKR1B1	19.3551	19.4827	19.2576	19.3426	19.4005	19.2835	11	11	11	41.8	0	25.165
P15144;H0YMC1;H0YLZ8	P15144	Aminopeptidase N	ANPEP	19.5488	19.7622	19.672	19.6613	19.7641	19.5951	18	18	18	25	0	43.939
P15153;B1AH77;B1AH80;B1AH78	P15153;B1AH77;B1AH80;B1AH78	Ras-related C3 botulinum toxin substrate 2	RAC2	19.4207	19.4487	19.1084	19.2029	19.2886	19.3674	6	2	2	35.9	0.0020704	1.6903
P15531	P15531	Nucleoside diphosphate kinase A	NME1	18.1719	18.5381	18.148	18.6963	18.974	19.1713	8	1	1	57.2	0	17.114
P15880;H0YEN5;E9PQD7;E9PMM9;I3L404;E9PPT0;E9PM36;H3BNG3;H0YE27	P15880;H0YEN5;E9PQD7;E9PMM9	40S ribosomal protein S2	RPS2	19.6605	19.6734	19.5527	19.7129	19.7719	19.7926	11	11	11	44.4	0	19.257
P16152;E9PQ63;A8MTM1;O75828	P16152;E9PQ63;A8MTM1	Carbonyl reductase [NADPH] 1	CBR1	18.1002	18.0737	17.8679	18.0977	17.843	18.1587	5	5	5	22.4	0	16.495
P16284;A0A075B727;A0A075B737;A0A075B728	P16284	Platelet endothelial cell adhesion molecule	PECAM1	19.0244	18.8914	19.185	18.9041	18.9401	18.9299	16	16	16	29.5	0	38.892
P16401	P16401	Histone H1.5	HIST1H1B	18.1136	18.1832	17.873	18.8078	18.9949	18.9301	3	3	3	14.2	0	2.5512
P16615;H7C5W9;O14983;Q93084;H3BVB2	P16615;H7C5W9	Sarcoplasmic/endoplasmic reticulum calcium ATPase 2	ATP2A2	17.8677	17.6801	17.9799	17.8054	17.7155	17.6088	10	10	10	12.7	0	11.826
P17066;P48741	P17066;P48741	Heat shock 70 kDa protein 6;Putative heat shock 70 kDa protein 7	HSPA6;HSPA7	22.1348	22.9031	22.3051	22.8598	22.8274	22.6285	6	1	1	11.7	0	9.9549
P17096;A0A1W2PRV2	P17096;A0A1W2PRV2	High mobility group protein HMG-I/HMG-Y	HMGA1	15.3894	NaN	15.3986	15.7664	16.6114	15.6937	2	2	2	28	0.0095694	0.57876
P17174	P17174	Aspartate aminotransferase, cytoplasmic	GOT1	16.8199	16.5565	16.5938	16.5248	16.3804	16.5206	3	3	3	10.7	0.003003	1.499
P17612;P22694;Q15136;K7ERP6;A0A087WVC4;A0A0A0MS54	P17612;P22694;Q15136;K7ERP6;A0A087WVC4;A0A0A0MS54	cAMP-dependent protein kinase catalytic subunit alpha;cAMP-dependent protein kinase catalytic subunit beta	PRKACA;PRKACB;KIN27	16.9082	16.8742	17.0218	17.0489	16.9507	17.3479	2	2	2	6	0.0021254	1.7936
P17655	P17655	Calpain-2 catalytic subunit	CAPN2	18.7928	18.8584	18.6996	18.661	18.723	18.8951	16	16	16	33.3	0	25.752
P17813;F5GX88	P17813;F5GX88	Endoglin	ENG	19.9611	20.1152	20.1225	20.1452	19.9718	20.1464	9	9	9	17.3	0	107.24
P17858	P17858	ATP-dependent 6-phosphofructokinase, liver type	PFKL	17.8586	17.8745	18.2396	18.0687	17.5689	17.8115	11	9	9	23.2	0	9.4581
P17980;R4GNH3;E9PM69;E9PN50;E9PMD8;E9PKD5;E9PLG2	P17980;R4GNH3;E9PM69;E9PN50;E9PMD8;E9PKD5	26S protease regulatory subunit 6A	PSMC3	17.5025	17.1202	17.2125	17.2428	17.1183	17.3377	7	7	7	21	0	9.7507
P17987;E7EQR6;E7ERF2;F5H282;F5GZ03;F5H136;F5H676;F5H726;F5GZI8;F5H7Y1;F5GYL4	P17987;E7EQR6;E7ERF2;F5H282	T-complex protein 1 subunit alpha	TCP1	19.4469	19.3238	19.3614	19.441	19.4007	19.38	16	16	16	38.1	0	18.811
P18031;B4DSN5	P18031;B4DSN5	Tyrosine-protein phosphatase non-receptor type 1;Tyrosine-protein phosphatase non-receptor type	PTPN1	17.0471	16.9417	17.0592	16.628	16.879	16.744	4	4	4	13.3	0	3.5278
P18085;C9JPM4;C9JAK5;U3KQF2;F5H1V1;F5H6T5;F8WDB3	P18085;C9JPM4;C9JAK5;U3KQF2	ADP-ribosylation factor 4	ARF4	20.399	20.3762	20.3843	20.2287	20.2456	20.4595	8	8	6	53.3	0	23.766
P18206;A0A096LPE1	P18206	Vinculin	VCL	19.7813	19.7338	19.7502	19.7284	19.7097	19.7724	33	33	33	35.5	0	157.92
P18669;P15259;Q8N0Y7	P18669	Phosphoglycerate mutase 1	PGAM1	20.0579	19.8722	20.0697	19.9848	19.8614	19.9502	10	10	10	61.4	0	73.662
P19338;H7BY16	P19338;H7BY16	Nucleolin	NCL	19.3728	19.2988	19.3411	19.4092	19.58	19.5814	12	12	12	17.9	0	28.654
P19367;P52789;B1AR62;E9PB90;Q2TB90;A0A2R8Y626	P19367	Hexokinase-1	HK1	18.6985	18.5575	18.664	18.6829	18.5525	18.807	20	20	20	26.2	0	24.832
P19525	P19525	Interferon-induced, double-stranded RNA-activated protein kinase	EIF2AK2	15.5474	15.4887	16.1104	15.3064	15.63	15.6309	2	2	2	4.7	0.0089358	0.65838
P20042	P20042	Eukaryotic translation initiation factor 2 subunit 2	EIF2S2	18.2995	18.1486	18.314	18.3756	18.1276	18.1293	5	5	5	18.9	0	7.4302
P20073	P20073	Annexin A7	ANXA7	18.0044	18.3608	18.1487	18.0799	17.9113	17.9649	9	9	9	22.5	0	7.851
P20339;F8WCY6;F8WD79	P20339	Ras-related protein Rab-5A	RAB5A	15.7339	16.3529	15.8594	15.6391	15.2267	15.3759	5	2	2	27.4	0.004686	1.2151
P20340;Q9NRW1;C9JU14;J3KR73;Q14964;C9JB90;F5H3K7	P20340;Q9NRW1;C9JU14;J3KR73	Ras-related protein Rab-6A;Ras-related protein Rab-6B	RAB6A;RAB6B	20.7328	20.8279	20.8697	20.8761	20.6438	20.9561	4	4	4	23.6	0	53.693
P20618	P20618	Proteasome subunit beta type-1	PSMB1	18.5663	18.8337	19.0344	18.5034	17.5663	18.6453	4	4	4	20.3	0	4.3843
P21266;A0A0A0MTN3	P21266;A0A0A0MTN3	Glutathione S-transferase Mu 3	GSTM3	18.115	18.3436	18.5559	18.2647	18.095	18.5955	6	6	5	30.2	0	23.468
P21281;P15313;C9JNS9;C9JL73;H0YC04	P21281;P15313;C9JNS9;C9JL73	V-type proton ATPase subunit B, brain isoform;V-type proton ATPase subunit B, kidney isoform	ATP6V1B2;ATP6V1B1	17.2087	17.5059	17.5629	17.5411	17.3193	17.6497	3	3	3	9.8	0	7.1998
P21283	P21283	V-type proton ATPase subunit C 1	ATP6V1C1	16.254	16.1545	15.6145	NaN	NaN	16.3878	2	2	2	6.8	0.0062278	1.0072
P21291;E9PS42;E9PND2;E9PP21	P21291;E9PS42;E9PND2	Cysteine and glycine-rich protein 1	CSRP1	18.4672	19.0386	19.0503	19.1192	18.7954	18.5382	7	7	7	43	0	47.303
P21333;Q60FE5;A0A087WWY3;F8WE98;H0Y5C6;H0Y5F3;H7C2E7	P21333;Q60FE5;A0A087WWY3	Filamin-A	FLNA	21.2462	21.3037	21.3053	21.2031	21.1926	21.1672	98	91	88	52.6	0	323.31
P21397;P27338	P21397	Amine oxidase [flavin-containing] A	MAOA	16.7333	17.2443	17.4667	17.1236	16.9202	17.1407	3	3	3	8.9	0	5.1537
P21399	P21399	Cytoplasmic aconitate hydratase	ACO1	16.835	16.6395	16.654	16.6057	16.9513	16.8628	6	6	6	7.1	0.0021436	1.8745
P21589;Q96B60;H0Y7R7;H0Y3X5	P21589;Q96B60	5-nucleotidase	NT5E	18.0188	17.7224	17.8449	17.7528	17.7581	17.5922	8	8	8	21.4	0	8.8161
P21796;C9JI87	P21796;C9JI87	Voltage-dependent anion-selective channel protein 1	VDAC1	20.0984	20.0216	19.9311	19.9104	19.9704	20.1835	9	9	9	43.1	0	43.777
P21810;C9JKG1	P21810	Biglycan	BGN	16.5733	16.6063	16.6889	16.4528	16.4771	16.715	3	3	3	8.2	0	3.9317
P21964;E7EMS6;F8WBW9;E7EUU8	P21964;E7EMS6	Catechol O-methyltransferase	COMT	18.356	18.2074	18.5195	18.2445	17.8805	18.2047	5	5	5	36.2	0	9.1598
P21980;A2A299;A2A2A0;O43548;A0A087WZC4;A0A087WVW4;A0A087WVS3	P21980	Protein-glutamine gamma-glutamyltransferase 2	TGM2	21.8915	21.862	21.8597	21.6892	21.825	21.823	26	26	26	56.9	0	322.35
P22102;C9JBJ1;C9JTV6;F8WD69;C9JZG2;C9JKQ7;H7C366	P22102	Trifunctional purine biosynthetic protein adenosine-3;Phosphoribosylamine--glycine ligase;Phosphoribosylformylglycinamidine cyclo-ligase;Phosphoribosylglycinamide formyltransferase	GART	18.402	17.8277	17.9335	17.7504	18.4862	18.2972	8	8	8	10.6	0	3.8488
P22234;E9PBS1;D6RF62	P22234;E9PBS1;D6RF62	Multifunctional protein ADE2;Phosphoribosylaminoimidazole-succinocarboxamide synthase;Phosphoribosylaminoimidazole carboxylase	PAICS	18.0005	17.957	18.1569	18.001	17.901	18.1362	8	8	8	25.2	0	17.436
P22314;Q5JRR6;Q5JRR9;Q5JRS0;Q5JRS1;Q5JRS3;Q5JRS2	P22314	Ubiquitin-like modifier-activating enzyme 1	UBA1	19.2684	19.122	19.2213	19.1671	19.1767	19.2383	23	23	23	30.5	0	121.37
P22626;A0A087WUI2	P22626;A0A087WUI2	Heterogeneous nuclear ribonucleoproteins A2/B1	HNRNPA2B1	18.5429	18.6024	18.6528	18.6769	18.9385	19.1153	7	7	7	23.2	0	9.0209
P23246;H0Y9K7	P23246	Splicing factor, proline- and glutamine-rich	SFPQ	19.5471	19.5767	19.6302	19.8548	19.9353	19.7361	9	9	8	15	0	9.4502
P23284	P23284	Peptidyl-prolyl cis-trans isomerase B	PPIB	21.5604	21.3589	21.2708	21.3827	21.4652	21.329	11	11	11	50	0	95.029
P23381;G3V3Y5;G3V3H8;G3V277;H0YJP3;G3V227;G3V3P2;G3V4N8;G3V3X0;G3V3S7;G3V5W1;G3V4C7;G3V2C0;G3V339;G3V313;G3V4S4;G3V3R3;G3V2F2;G3V423;G3V5U1;G3V456;G3V2Y7;G3V4N0;P78534;G3V4Q0;G3V4A3;G3V5H5	P23381	Tryptophan--tRNA ligase, cytoplasmic;T1-TrpRS;T2-TrpRS	WARS	20.6041	20.4988	20.5564	20.4724	20.3999	20.4272	18	18	18	47.6	0	157.14
P23396;E9PL09;E9PPU1;F2Z2S8;H0YCJ7;H0YEU2;H0YF32;E9PQ96;E9PJH4;E9PK82;E9PSF4;E9PQX2;H0YES8	P23396;E9PL09;E9PPU1;F2Z2S8;H0YCJ7;H0YEU2	40S ribosomal protein S3	RPS3	20.4065	20.2688	20.1776	20.3764	20.2431	20.4248	15	15	15	63.8	0	49.295
P23526	P23526	Adenosylhomocysteinase	AHCY	18.1873	18.2473	18.053	18.0048	18.303	18.3268	8	8	8	23.1	0	10.499
P23528;G3V1A4;E9PK25;E9PP50;E9PLJ3;E9PQB7;E9PS23;Q9Y281	P23528;G3V1A4;E9PK25;E9PP50;E9PLJ3;E9PQB7;E9PS23	Cofilin-1	CFL1	22.2271	22.3517	22.2276	22.3263	22.0682	22.1402	12	12	12	56	0	269.63
P24534;F8WF65;F2Z2G2;C9JZW3	P24534	Elongation factor 1-beta	EEF1B2	18.9675	19.0539	19.2746	18.8604	18.8921	18.86	4	3	3	25.3	0	39.878
P24539;Q5QNZ2	P24539;Q5QNZ2	ATP synthase F(0) complex subunit B1, mitochondrial	ATP5F1	19.0402	18.8587	18.786	18.4844	18.8836	18.4691	6	6	6	25.4	0	72.645
P24844	P24844	Myosin regulatory light polypeptide 9	MYL9	17.2731	16.8318	17.0537	16.6065	16.5688	17.2044	7	2	2	55.8	0	4.6357
P25325;B1AH49	P25325;B1AH49	3-mercaptopyruvate sulfurtransferase;Sulfurtransferase	MPST	17.557	17.4201	17.5138	17.7818	17.7454	17.4081	3	3	3	18.9	0	5.2707
P25398	P25398	40S ribosomal protein S12	RPS12	18.5009	18.5032	18.2836	18.2169	18.4186	18.473	7	7	7	70.5	0	31.258
P25705;K7EK77;K7ERX7;K7ENJ4;K7EQH4;K7EJP1;K7ESA0	P25705	ATP synthase subunit alpha, mitochondrial	ATP5A1	20.6832	20.5326	20.5784	20.6137	20.5361	20.7539	16	16	16	36.7	0	219.92
P25786;F5GX11;B4DEV8	P25786;F5GX11	Proteasome subunit alpha type-1	PSMA1	19.0723	18.9967	19.0492	19.1549	19.2989	19.1532	7	7	7	35.7	0	10.73
P25788;G3V4X5	P25788	Proteasome subunit alpha type-3	PSMA3	19.4552	19.0421	19.168	18.9523	19.142	19.197	3	3	3	14.1	0	8.5308
P26006;D6R9X8	P26006;D6R9X8	Integrin alpha-3;Integrin alpha-3 heavy chain;Integrin alpha-3 light chain	ITGA3	16.976	16.8328	16.4995	16.3629	16.6386	16.3759	3	3	3	3	0.0062002	0.97218
P26038;V9GZ54	P26038	Moesin	MSN	22.9201	22.9608	22.7762	22.7748	22.8685	22.9088	31	31	21	47.7	0	323.31
P26196;Q8IV96	P26196;Q8IV96	Probable ATP-dependent RNA helicase DDX6	DDX6	16.501	NaN	15.97	NaN	16.5597	NaN	2	2	2	3.9	0.009397	0.50754
P26232;C9J144;C9IZ88	P26232	Catenin alpha-2	CTNNA2	16.6478	16.5002	16.5644	16.6223	16.9738	16.9269	7	1	1	9.1	0.006295	1.0402
P26373;J3QSB4;H3BTH3	P26373;J3QSB4	60S ribosomal protein L13	RPL13	19.9767	19.8967	19.8299	19.8895	20.0799	20.0006	6	6	6	29.4	0	132.67
P26639;D6RCA5;D6R9F8;D6RDJ6;A2RTX5;B7ZLP8;D6RBR8	P26639	Threonine--tRNA ligase, cytoplasmic	TARS	17.6877	17.7018	17.7129	17.5799	17.7732	17.8624	12	12	12	19.2	0	12.391
P26640;A0A140T936;A2ABF4;A0A0G2JJT9;A0A140T954;A0A140T904;H0Y426	P26640;A0A140T936	Valine--tRNA ligase	VARS	18.2232	18.0823	18.2821	18.3654	18.2838	18.24	12	12	12	11.6	0	12.111
P26641	P26641	Elongation factor 1-gamma	EEF1G	20.5709	20.4776	20.5375	20.5399	20.5475	20.517	16	16	16	37.1	0	50.142
P27105;F8VSL7	P27105	Erythrocyte band 7 integral membrane protein	STOM	18.2974	18.2151	18.3365	18.2006	18.3879	18.1687	8	8	8	45.1	0	39.317
P27348;E9PG15	P27348;E9PG15	14-3-3 protein theta	YWHAQ	20.8371	21.0938	21.0026	21.011	21.146	20.9647	12	9	9	53.9	0	228.72
P27487	P27487	Dipeptidyl peptidase 4;Dipeptidyl peptidase 4 membrane form;Dipeptidyl peptidase 4 soluble form	DPP4	16.5026	16.463	16.1098	16.1037	15.9907	16.2369	3	3	3	3.1	0.0038351	1.2991
P27635;X1WI28;B8A6G2;A6QRI9	P27635;X1WI28	60S ribosomal protein L10	RPL10	17.9775	17.458	17.4175	17.1129	17.1943	16.9706	6	1	1	37.4	0	2.9037
P27658;C9JTN9;A0A087WZI0	P27658	Collagen alpha-1(VIII) chain;Vastatin	COL8A1	18.5581	17.9232	18.5054	18.232	17.8421	17.7861	4	4	4	5	0	9.231
P27695;G3V3M6;G3V5Q1;G3V5M0;G3V359;G3V3C7;A0A0C4DGK8;H7C4A8;G3V5D9;G3V3Y6	P27695;G3V3M6;G3V5Q1;G3V5M0;G3V359;G3V3C7	DNA-(apurinic or apyrimidinic site) lyase;DNA-(apurinic or apyrimidinic site) lyase, mitochondrial	APEX1	18.1612	18.3422	18.4013	18.1404	18.0312	18.0072	7	7	7	38.1	0	7.2715
P27797;K7EJB9;K7EL50	P27797;K7EJB9	Calreticulin	CALR	22.2601	22.4115	22.327	22.3357	22.3063	22.248	17	17	17	51.1	0	239.94
P27824;D6RGY2;H0Y9Q7;D6RFL1;D6RB85;D6RDP7;D6RAU8;H0Y9H1;D6RAQ8;D6RHJ3;D6RD16	P27824;D6RGY2	Calnexin	CANX	20.6779	20.6039	20.6313	20.567	20.5677	20.736	15	15	15	27.2	0	62.514
P28066	P28066	Proteasome subunit alpha type-5	PSMA5	19.5181	19.3647	19.5183	19.4942	19.4382	19.3728	9	9	9	52.3	0	44.162
P28070	P28070	Proteasome subunit beta type-4	PSMB4	18.3606	18.2681	18.1767	18.2086	18.442	18.1408	3	3	3	15.5	0	6.7031
P28072;A0A087X2I4;I3L3X7	P28072;A0A087X2I4	Proteasome subunit beta type-6;Proteasome subunit beta type	PSMB6	19.1578	19.1254	19.2317	18.9101	19.0628	19.1158	4	4	4	29.3	0	6.3223
P28074;H0YJM8;G8JLC2;G3V3K3	P28074	Proteasome subunit beta type-5	PSMB5	18.8177	19.0112	18.7309	19.1414	19.1444	18.8698	8	8	8	33.8	0	19.01
P28482	P28482	Mitogen-activated protein kinase 1	MAPK1	17.9909	18.2428	17.8458	17.9778	18.1695	17.7488	10	10	6	37.2	0	10.53
P28838;H0Y9Q1;H0Y983	P28838	Cytosol aminopeptidase	LAP3	17.5104	17.8217	17.5669	17.7817	17.6796	17.3783	11	11	11	27.9	0	9.8963
P29279	P29279	Connective tissue growth factor	CTGF	17.6163	17.648	17.7439	17.4549	17.3945	17.5228	7	7	7	28.7	0	5.5386
P29317	P29317	Ephrin type-A receptor 2	EPHA2	16.6534	16.6029	16.6611	16.6568	16.592	16.7874	3	3	3	4.2	0	2.1196
P29353;Q5T187;Q5T188;Q5T182;X6R6D0	P29353;Q5T187;Q5T188;Q5T182;X6R6D0	SHC-transforming protein 1	SHC1	16.0948	NaN	15.8685	NaN	16.3716	15.9547	1	1	1	4.5	0	2.6164
P29401;A0A0B4J1R6;E9PFF2;F8W888;F8WAX4	P29401;A0A0B4J1R6;E9PFF2	Transketolase	TKT	20.6855	20.5562	20.5875	20.3589	20.5481	20.5497	20	20	20	47.8	0	122.98
P29692;E9PRY8;E9PK01;A0A087X1X7;E9PQZ1;E9PPR1;E9PI39;E9PQ49;E9PL12;H0YE72;E9PMW7;H0YE58;E9PIZ1;E9PL71;E9PN91;H0YCK7;E9PQC9;E9PK06;E9PJD0;E9PK72;E9PKK3;E9PNW6	P29692;E9PRY8;E9PK01;A0A087X1X7;E9PQZ1;E9PPR1;E9PI39;E9PQ49;E9PL12;H0YE72;E9PMW7;H0YE58	Elongation factor 1-delta	EEF1D	19.4019	19.4247	19.3854	19.2695	19.2606	19.336	8	8	7	36.3	0	24.024
P29992;K7EL62;P50148;A0A087WVZ3	P29992;K7EL62	Guanine nucleotide-binding protein subunit alpha-11	GNA11	16.7149	16.8613	16.7235	17.4969	17.3698	17.46	3	3	3	10.6	0	3.6456
P30040;F8VY02	P30040;F8VY02	Endoplasmic reticulum resident protein 29	ERP29	17.795	17.6079	17.8854	17.4987	17.6208	17.6203	4	4	4	17.2	0	4.5799
P30041	P30041	Peroxiredoxin-6	PRDX6	20.4502	20.2391	20.269	20.098	20.1458	20.4034	13	13	13	63.4	0	41.033
P30044	P30044	Peroxiredoxin-5, mitochondrial	PRDX5	19.4534	19.1055	19.1328	18.8768	18.9905	19.2116	7	7	7	44.4	0	34.834
P30048	P30048	Thioredoxin-dependent peroxide reductase, mitochondrial	PRDX3	19.0026	18.8636	18.9082	18.7722	18.8753	18.9769	6	6	6	32.4	0	11.683
P30049;A0A087WTL3	P30049	ATP synthase subunit delta, mitochondrial	ATP5D	18.6073	18.8983	18.6741	18.7891	19.0161	18.6219	3	3	3	22.6	0	7.632
P30050	P30050	60S ribosomal protein L12	RPL12	20.2134	19.9931	20.239	20.5474	20.1648	20.4112	6	6	6	54.5	0	111.49
P30084	P30084	Enoyl-CoA hydratase, mitochondrial	ECHS1	18.4511	18.2226	18.1607	17.7346	17.5653	18.3356	6	6	6	31.7	0	10.156
P30085;Q5T0D2;A0A494BXC7	P30085;Q5T0D2	UMP-CMP kinase	CMPK1	17.7201	17.5473	17.7373	17.1482	17.8113	17.3087	7	7	7	47.4	0	4.707
P30086	P30086	Phosphatidylethanolamine-binding protein 1;Hippocampal cholinergic neurostimulating peptide	PEBP1	18.8963	18.7386	18.8117	18.765	18.8611	18.8546	8	8	8	66.3	0	32.069
P30101	P30101	Protein disulfide-isomerase A3	PDIA3	21.9313	21.9309	21.9248	21.9131	21.9273	21.959	22	22	19	50.1	0	300.63
P30153;B3KQV6;C9J9C1;P30154;E9PH38;H0YDG7;M0QXG4;M0R0K6;E9PPI5;E9PNM7;E9PHZ6	P30153;B3KQV6;C9J9C1	Serine/threonine-protein phosphatase 2A 65 kDa regulatory subunit A alpha isoform	PPP2R1A	19.3393	19.004	18.9164	18.9826	19.1467	19.1249	15	15	15	35.7	0	55.35
P30419;K7EN82;B7Z8J4	P30419;K7EN82	Glycylpeptide N-tetradecanoyltransferase 1	NMT1	16.5638	17.0639	16.8734	16.7353	16.9347	16.7309	3	3	2	7.7	0	3.2459
P30520	P30520	Adenylosuccinate synthetase isozyme 2	ADSS	17.582	17.4327	17.7439	17.5789	17.529	17.5805	7	7	7	20.6	0	8.1644
P31150;G5E9U5	P31150	Rab GDP dissociation inhibitor alpha	GDI1	16.6144	16.7654	16.9222	17.0874	16.7133	16.931	11	4	4	30	0	3.7363
P31153;Q00266	P31153	S-adenosylmethionine synthase isoform type-2	MAT2A	18.0481	17.7651	17.9342	17.9593	17.6004	18.0948	4	4	4	12.2	0	4.1035
P31689	P31689	DnaJ homolog subfamily A member 1	DNAJA1	16.5015	16.9305	16.8548	17.064	16.6374	16.7185	2	2	2	6.5	0.0020942	1.741
P31930	P31930	Cytochrome b-c1 complex subunit 1, mitochondrial	UQCRC1	18.6577	18.8005	18.4461	18.5787	18.8422	18.7979	8	8	8	27.1	0	15.364
P31937	P31937	3-hydroxyisobutyrate dehydrogenase, mitochondrial	HIBADH	16.6691	16.5317	16.1682	16.2222	16.5207	16.4818	3	3	3	11	0.0010787	1.9087
P31939;H7C1S2;C9JLK0	P31939	Bifunctional purine biosynthesis protein PURH;Phosphoribosylaminoimidazolecarboxamide formyltransferase;IMP cyclohydrolase	ATIC	16.774	16.9723	17.227	16.9629	16.9361	17.2706	5	5	5	12.3	0	3.9043
P31946;Q4VY20;Q4VY19;A0A0J9YWE8;A0A0J9YWZ2	P31946	14-3-3 protein beta/alpha;14-3-3 protein beta/alpha, N-terminally processed	YWHAB	21.8782	21.842	21.7067	21.8435	21.8753	21.862	10	7	6	45.5	0	103.81
P31947	P31947	14-3-3 protein sigma	SFN	21.8781	22.1386	21.4723	21.9683	22.3454	22.1238	3	1	1	10.5	0.0021277	1.794
P31948;F5H783;F5GXD8;H0YGI8	P31948;F5H783	Stress-induced-phosphoprotein 1	STIP1	18.1436	17.8429	17.9843	17.8062	17.6473	17.8441	8	8	8	16.8	0	6.5766
P31949	P31949	Protein S100-A11;Protein S100-A11, N-terminally processed	S100A11	17.9889	18.1273	17.5073	17.5151	18.4636	18.0731	2	2	2	23.8	0	2.9079
P32119;A6NIW5	P32119	Peroxiredoxin-2	PRDX2	19.6446	19.7747	19.7335	19.7916	19.5494	19.748	9	8	8	53	0	24.052
P32322;J3QKT4;J3KQ22;E2QRB3;J3QL24;Q96C36;J3KTA8;J3QKT3;J3QRZ0;J3QR88;J3QLK9;J3QL23;J3QL32;A0A087WTV6;A0A087WZR9;J3KR12	P32322;J3QKT4;J3KQ22;E2QRB3;J3QL24	Pyrroline-5-carboxylate reductase 1, mitochondrial;Pyrroline-5-carboxylate reductase	PYCR1	18.0695	17.6571	17.6946	17.7617	17.7378	18.0311	4	4	4	18.5	0	6.1231
P32455	P32455	Interferon-induced guanylate-binding protein 1	GBP1	15.6995	15.8192	15.9309	16.0515	16.1266	16.0074	1	1	1	1.5	0.0046555	1.1881
P33151;I3L1J2;H3BPG1	P33151;I3L1J2	Cadherin-5	CDH5	17.8947	18.0741	17.8902	18.2535	18.3026	18.0252	4	4	4	5.6	0	13.839
P33176;O60282;Q12840;A0A0G2JMZ6;J3KNA1;C9JWB9	P33176	Kinesin-1 heavy chain	KIF5B	17.5053	17.4355	17.4896	17.7617	17.5398	17.3843	8	8	8	9.4	0	5.42
P34897;G3V2Y4;H0YIZ0;G3V5L0;G3V4W5;G3V540;P34896;G3V2D2;G3V241;G3V3Y8;G3V4T0;G3V4X0;G3V2W0;G3V2E4	P34897;G3V2Y4;H0YIZ0	Serine hydroxymethyltransferase, mitochondrial;Serine hydroxymethyltransferase	SHMT2	18.2913	18.0631	18.04	18.0332	18.016	18.1789	8	8	8	21.4	0	14.376
P34931;Q53FA3	P34931;Q53FA3	Heat shock 70 kDa protein 1-like	HSPA1L	17.4754	17.5588	17.6228	18.0162	17.7232	17.6231	8	2	2	16.7	0	3.7484
P34932;A0A087WYC1;A0A087WTS8	P34932;A0A087WYC1;A0A087WTS8	Heat shock 70 kDa protein 4	HSPA4	17.911	18.0053	18.1045	17.9472	17.816	18.1152	12	12	11	20.2	0	32.015
P35221;G3XAM7;E5RIB1;E5RJ41;A0A0A0MRI5;E5RG03;E5RGY6;E5RGY7;A0A0A0MTJ6;H0YBB8;E5RHV7;Q9UI47;E5RGD2;E5RJP7;E5RJZ2;E5RFM5;E5RFK9;E5RJL0;E5RFM3;E5RFG3;E5RHJ5;E5RGU3;A0A087WZL6;E5RIT8;E5RGS1;E5RJ43;E5RGG4;E5RIE0	P35221;G3XAM7	Catenin alpha-1	CTNNA1	20.2355	20.2466	20.1275	20.3254	20.3973	20.385	26	26	20	39.5	0	90.832
P35232;C9JW96;C9JZ20;E7ESE2;E9PCW0;D6RBK0	P35232;C9JW96;C9JZ20;E7ESE2;E9PCW0	Prohibitin	PHB	19.4659	19.3319	19.5078	19.2981	19.3552	19.5687	15	15	15	66.5	0	30.545
P35268;K7EJT5;K7EP65;K7EKS7;K7ELC4;K7EMH1;K7ERI7	P35268;K7EJT5;K7EP65;K7EKS7;K7ELC4;K7EMH1;K7ERI7	60S ribosomal protein L22	RPL22	19.9717	20.2182	19.9215	19.9382	20.0018	20.0255	3	3	3	39.1	0	37.969
P35270	P35270	Sepiapterin reductase	SPR	16.893	16.6877	16.8414	16.2353	16.7673	16.5164	3	3	3	16.9	0	2.753
P35579;Q5BKV1;B1AH99;A0A494C024;A0A0C4DFM8;A0A2R8Y4C3;A1L2Z2;Q9Y623;P13535;P11055;A7E2Y1;P12882;REV__S4R3H4;REV__Q9UKV3;REV__E7EQT4;Q9UKX2;A0A087X0T3	P35579	Myosin-9	MYH9	22.6646	22.6312	22.5741	22.5159	22.5573	22.6274	107	107	87	53.7	0	323.31
P35580;E7ERA5	P35580	Myosin-10	MYH10	17.0097	17.059	17.1629	16.96	16.8782	16.6657	35	20	19	21.9	0	14.001
P35606;D6R997;D6RBZ7;D6RCL6;D6RBG7;D6RBT6;H0YAC7;H0Y938	P35606	Coatomer subunit beta	COPB2	18.5291	18.4558	18.546	18.5456	18.5321	18.618	16	16	16	27	0	27.543
P35998;C9JLS9	P35998	26S protease regulatory subunit 7	PSMC2	17.6573	17.7747	17.5545	18.006	17.8976	17.6013	10	10	10	24.2	0	8.3842
P36542	P36542	ATP synthase subunit gamma, mitochondrial	ATP5C1	18.5317	18.5153	18.4528	18.5899	18.6572	18.5879	7	7	7	24.5	0	4.5589
P36543;Q96A05;C9J8H1	P36543;Q96A05;C9J8H1	V-type proton ATPase subunit E 1;V-type proton ATPase subunit E 2	ATP6V1E1;ATP6V1E2	16.7656	16.7249	16.4452	16.4305	16.7317	16.5862	2	2	2	10.2	0.0046773	1.2083
P36551	P36551	Oxygen-dependent coproporphyrinogen-III oxidase, mitochondrial	CPOX	16.2935	16.099	16.1686	16.1456	16.0779	15.7876	2	2	2	5.9	0.0096618	0.61979
P36578;H3BM89;H3BTP7;H3BU31	P36578;H3BM89	60S ribosomal protein L4	RPL4	20.7633	20.6773	20.6497	20.6019	20.7694	21.035	16	16	16	40.7	0	47.172
P36957;Q86SW4;H0YJF9;G3V5M3;G3V3F0	P36957;Q86SW4	Dihydrolipoyllysine-residue succinyltransferase component of 2-oxoglutarate dehydrogenase complex, mitochondrial	DLST	18.813	18.8311	18.8852	18.8359	18.7902	18.9458	6	6	6	14.3	0	13.709
P37802;X6RJP6	P37802;X6RJP6	Transgelin-2	TAGLN2	19.7984	19.5341	19.6402	19.7634	19.7642	19.81	10	10	10	56.8	0	63.123
P37837;F2Z393;E9PM01;E9PKI8	P37837;F2Z393	Transaldolase	TALDO1	20.0592	20.185	19.8412	19.9632	19.9373	19.8678	11	11	11	34.7	0	25.895
P38117;M0QY67	P38117	Electron transfer flavoprotein subunit beta	ETFB	18.191	18.0266	17.7716	17.8673	17.8696	18.0096	5	5	5	22	0	3.3968
P38606;C9JA17;C9JVW8	P38606;C9JA17;C9JVW8	V-type proton ATPase catalytic subunit A	ATP6V1A	17.1747	16.7996	17.0112	17.119	16.787	16.9188	4	4	4	7.8	0	3.7629
P38646;D6RJI2;A0A3B3ITI4;D6RA73;H0Y8S0;H0YBG6	P38646	Stress-70 protein, mitochondrial	HSPA9	19.7816	19.6147	19.8896	19.7797	19.7019	19.7235	18	18	18	32.7	0	51.449
P39019;M0R2L9;M0QYF7;M0R140;A0A075B6E2	P39019;M0R2L9;M0QYF7;M0R140	40S ribosomal protein S19	RPS19	20.0751	19.8584	19.9844	20.1393	20.1589	20.135	4	4	4	27.6	0	6.1405
P39023;G5E9G0;B5MCW2;H7C422;H7C3M2;F8WCR1;Q92901	P39023;G5E9G0;B5MCW2;H7C422	60S ribosomal protein L3	RPL3	19.5443	19.4997	19.3822	19.4789	19.692	19.5378	13	13	13	34.2	0	45.923
P40121;H7C0X8;E7ENU9	P40121;H7C0X8;E7ENU9	Macrophage-capping protein	CAPG	17.4941	17.7764	16.9564	17.7538	17.3564	17.4294	3	3	3	10.1	0	2.7665
P40227;J3KRI6	P40227	T-complex protein 1 subunit zeta	CCT6A	19.7043	19.4203	19.46	19.5482	19.7472	19.7081	14	14	11	33.1	0	51.209
P40261	P40261	Nicotinamide N-methyltransferase	NNMT	19.2595	19.044	18.9104	18.9482	18.7676	19.2981	9	9	9	44.7	0	82.31
P40429;M0QYS1;M0QZU1;A0A096LPE0;Q8J015;Q6NVV1	P40429;M0QYS1	60S ribosomal protein L13a	RPL13A	20.1626	19.8537	19.738	19.8862	20.0033	20.1222	5	5	5	24.1	0	5.1808
P40616;B4DZG7;F8VYN9;F8VP99;F8W1Z8;F8VP63	P40616;B4DZG7;F8VYN9	ADP-ribosylation factor-like protein 1	ARL1	17.0177	16.6863	16.8185	16.7183	16.7865	17.1478	3	3	3	19.9	0	2.5879
P40926;G3XAL0	P40926;G3XAL0	Malate dehydrogenase, mitochondrial;Malate dehydrogenase	MDH2	20.7683	20.7519	20.641	20.5568	20.6149	20.6981	15	15	15	59.2	0	114.3
P41091;Q2VIR3;H7BZU1	P41091;Q2VIR3	Eukaryotic translation initiation factor 2 subunit 3;Putative eukaryotic translation initiation factor 2 subunit 3-like protein	EIF2S3;EIF2S3L	18.1023	17.9609	18.2461	18.4382	18.0827	18.1156	10	10	10	28.8	0	29.139
P41250	P41250	Glycine--tRNA ligase	GARS	18.0222	18.0648	18.0097	17.9824	17.9854	17.9532	15	15	15	24.2	0	8.8937
P42126;H3BS70;Q96DC0	P42126;H3BS70;Q96DC0	Enoyl-CoA delta isomerase 1, mitochondrial	ECI1;DCI	15.7623	15.9706	16.3074	15.9416	15.9702	15.9036	2	2	2	9.3	0.0029441	1.3789
P42704;B8ZZ38;A0A0C4DG06;C9JCA9	P42704	Leucine-rich PPR motif-containing protein, mitochondrial	LRPPRC	17.2559	17.1761	16.9669	17.1785	17.1194	17.1895	13	13	13	10.2	0	14.088
P42765;A0A0B4J2A4;K7ER88;K7EJB1;K7EJ68;K7EME0	P42765;A0A0B4J2A4	3-ketoacyl-CoA thiolase, mitochondrial	ACAA2	17.3899	17.3307	17.3479	17.3232	17.6571	17.5615	4	4	4	10.3	0	6.672
P42785;E9PIG4;E9PQB5;E9PL85;E9PQN3;E9PKN6;E9PNF7;E9PL49;E9PLY4;E9PNJ1;E9PR42	P42785;E9PIG4	Lysosomal Pro-X carboxypeptidase	PRCP	18.583	18.3942	18.4303	18.4205	18.7057	18.3814	10	10	10	20.4	0	24.807
P43034;I3L3N5;I3L495	P43034;I3L3N5	Platelet-activating factor acetylhydrolase IB subunit alpha	PAFAH1B1	16.7192	17.6533	17.5538	17.5824	17.2317	17.102	4	4	4	14.9	0	3.7915
P43121	P43121	Cell surface glycoprotein MUC18	MCAM	19.4857	19.7101	19.7648	19.7122	19.6823	19.4815	9	9	9	20.4	0	60.351
P43487;F6WQW2;C9JXG8;C9JJ34;C9JGV6;C9JDM3;Q9C010;C9JIC6;Q5T0Z6	P43487;F6WQW2;C9JXG8;C9JJ34;C9JGV6	Ran-specific GTPase-activating protein	RANBP1	18.4184	18.2788	18.2267	18.0365	18.0294	18.1756	6	6	6	47.3	0	11.655
P43490;A0A0C4DFS8;C9JF35;C9JG65	P43490;A0A0C4DFS8	Nicotinamide phosphoribosyltransferase	NAMPT	19.451	19.2868	19.114	19.172	19.0977	19.1477	13	13	13	34.4	0	45.787
P43686	P43686	26S protease regulatory subunit 6B	PSMC4	17.3803	17.3814	17.2883	17.0201	17.2268	17.6976	5	5	5	14.4	0	2.5254
P43897	P43897	Elongation factor Ts, mitochondrial	TSFM	16.6976	16.7263	15.8641	16.0833	16.0262	15.5305	2	2	2	6.5	0.0085324	0.87904
P45974;F5H571;Q92995;H7C5J3	P45974	Ubiquitin carboxyl-terminal hydrolase 5	USP5	17.0154	17.2475	17.2045	17.2061	17.1796	17.3921	9	9	9	13.8	0	16.803
P46060;B0QYT5;B0QYT4;H0Y4Q3	P46060	Ran GTPase-activating protein 1	RANGAP1	17.2174	17.4209	17.4816	17.6027	17.3924	17.3162	7	7	7	15	0	6.4791
P46063;F5H2L2;F8WA66;F8WD97	P46063	ATP-dependent DNA helicase Q1	RECQL	16.4321	16.7569	16.8482	16.8478	16.4207	16.6444	4	4	4	7.4	0	1.9364
P46778;G3V1B3;M0R181	P46778;G3V1B3;M0R181	60S ribosomal protein L21	RPL21	19.6637	19.7608	19.8776	20.298	20.0224	19.8349	4	4	4	25.6	0	12.809
P46781;B5MCT8;C9JM19;F2Z3C0;A8MXK4	P46781;B5MCT8;C9JM19	40S ribosomal protein S9	RPS9	19.9965	19.7814	19.6518	19.6817	19.7254	20.0069	11	11	11	39.7	0	12.5
P46783;A0A2R8Y6L3;F6U211;A0A2R8Y7H1;A0A2R8YFH6;A0A1W2PQS6;S4R435;Q9NQ39	P46783;A0A2R8Y6L3;F6U211;A0A2R8Y7H1;A0A2R8YFH6;A0A1W2PQS6	40S ribosomal protein S10	RPS10	19.2784	18.9982	19.3094	18.7834	19.2624	19.5191	3	3	3	23	0	4.4214
P46821;D6RA32;D6RA40;D6RCL2;D6RGJ3;P78559;E9PGC8	P46821	Microtubule-associated protein 1B;MAP1B heavy chain;MAP1 light chain LC1	MAP1B	18.1176	18.2207	18.3221	18.2603	18.2411	18.1783	25	25	25	15.7	0	39.058
P46940;H0YLE8;A0A0J9YXZ5;A0A087X225;Q13576;Q86VI3;H0YKA5;A0A087WWP1;E9PDT6;E7EWC2;F5H7S7;F2Z2E2	P46940;H0YLE8;A0A0J9YXZ5	Ras GTPase-activating-like protein IQGAP1	IQGAP1	19.6285	19.4744	19.5592	19.4992	19.4809	19.5925	42	42	42	35.8	0	93.579
P46977;A0A0C4DH80;E9PN73;E9PI32	P46977	Dolichyl-diphosphooligosaccharide--protein glycosyltransferase subunit STT3A	STT3A	17.9719	17.7097	18.0224	17.5573	17.6615	17.9674	7	7	7	10.5	0	24.298
P47755;F8W9N7;A0A0D9SET8;C9JUG7;F8WED3	P47755;F8W9N7;A0A0D9SET8;C9JUG7	F-actin-capping protein subunit alpha-2	CAPZA2	19.6362	19.4689	20.0037	19.6238	19.6148	19.7127	9	9	8	44.8	0	12.556
P47897;A0A1B0GVU9;C9J165;B4DDN1;A0A0U1RQT0;A0A0U1RQU2;A0A0U1RQE9;A0A0U1RRI9;A0A0U1RQM8;A0A0U1RQL2;A0A1B0GTT3;A0A0U1RQQ5;H7C0R3;F2Z2V6;A0A0U1RR66;A0A0U1RRJ7;A0A0U1RQX5;A0A0U1RQJ6;A0A0U1RQX9;A0A0U1RQC3	P47897;A0A1B0GVU9;C9J165;B4DDN1;A0A0U1RQT0	Glutamine--tRNA ligase	QARS	17.7555	17.7778	17.7713	17.5637	17.7751	17.7549	11	11	11	19.2	0	9.3224
P47985	P47985	Cytochrome b-c1 complex subunit Rieske, mitochondrial;Cytochrome b-c1 complex subunit 11	UQCRFS1	17.2399	17.3542	17.6088	17.3959	17.1943	17.5902	1	1	1	5.1	0	8.7894
P48047;A0A494C0K9;H7C0C1;H7C086;H7C068	P48047;A0A494C0K9;H7C0C1	ATP synthase subunit O, mitochondrial	ATP5O	18.4046	18.4735	18.3423	18.2431	18.2776	18.5406	6	6	6	35.2	0	10.843
P48643;B7ZAR1;E9PCA1;E7ENZ3;D6RIZ7	P48643;B7ZAR1;E9PCA1;E7ENZ3	T-complex protein 1 subunit epsilon	CCT5	19.3828	19.2641	19.2746	19.2089	19.4322	19.3415	20	20	20	45.8	0	69.325
P48681	P48681	Nestin	NES	NaN	NaN	NaN	15.7909	15.8396	16.2737	2	2	2	1.9	0.0046512	1.1837
P48735;H0YL11	P48735	Isocitrate dehydrogenase [NADP], mitochondrial	IDH2	17.2422	17.0511	17.0942	17.6181	17.2213	17.1523	8	8	8	20.1	0	6.7007
P49189	P49189	4-trimethylaminobutyraldehyde dehydrogenase	ALDH9A1	16.9906	16.7685	16.7645	16.7655	16.9439	17.2466	2	2	2	4.9	0	2.2732
P49207	P49207	60S ribosomal protein L34	RPL34	19.7374	19.5724	19.3789	19.5272	19.8916	19.8302	2	2	2	12.8	0	2.7791
P49257	P49257	Protein ERGIC-53	LMAN1	17.8477	17.8095	17.7751	18.1449	17.7223	18.171	5	5	5	8.6	0	5.8711
P49327;A0A0U1RQF0;A0A0U1RRG3	P49327;A0A0U1RQF0	Fatty acid synthase;[Acyl-carrier-protein] S-acetyltransferase;[Acyl-carrier-protein] S-malonyltransferase;3-oxoacyl-[acyl-carrier-protein] synthase;3-oxoacyl-[acyl-carrier-protein] reductase;3-hydroxyacyl-[acyl-carrier-protein] dehydratase;Enoyl-[acyl-carrier-protein] reductase;Oleoyl-[acyl-carrier-protein] hydrolase	FASN	18.8461	19.007	19.0522	18.9171	18.8303	18.9842	28	28	28	16.2	0	49.324
P49368;B4DUR8;E9PRC8;Q5SZX6;E9PQ35;Q5SZX9;E9PM09;Q5SZW8	P49368;B4DUR8	T-complex protein 1 subunit gamma	CCT3	19.2457	19.2526	19.2432	19.1725	19.2033	19.3085	19	19	19	40.4	0	40.369
P49407;E9PM35;H0YET9	P49407;E9PM35	Beta-arrestin-1	ARRB1	17.9621	18.2217	18.1754	18.4038	18.1842	17.8248	6	6	6	18.7	0	6.8381
P49411;H3BNU3	P49411	Elongation factor Tu, mitochondrial	TUFM	19.9445	19.8867	19.9145	19.8287	19.7238	19.8334	15	15	15	40	0	60.912
P49458;Q6P2S0;Q659G3;E9PE20	P49458;Q6P2S0;Q659G3;E9PE20	Signal recognition particle 9 kDa protein	SRP9;DKFZp564M2223	16.6938	16.7429	16.5471	17.0503	16.7288	17.028	2	2	2	25.6	0	15.24
P49588;H3BPK7	P49588	Alanine--tRNA ligase, cytoplasmic	AARS	17.9142	17.8812	18.0813	17.9726	18.3025	17.6603	10	10	10	14.5	0	18.508
P49591;Q5T5C7	P49591;Q5T5C7	Serine--tRNA ligase, cytoplasmic	SARS	18.0893	18.1063	18.153	18.0695	17.9648	18.0003	8	8	8	22.2	0	7.9043
P49720;A0A087WUL2;A0A087WXQ8;A0A087WY10	P49720;A0A087WUL2;A0A087WXQ8;A0A087WY10	Proteasome subunit beta type-3	PSMB3	18.3092	18.1165	18.2306	18.2957	18.3445	18.3757	4	4	4	28.3	0	7.3946
P49721;A0A087WVV1	P49721;A0A087WVV1	Proteasome subunit beta type-2	PSMB2	18.3744	18.3145	17.9931	17.8271	18.224	17.9956	4	4	4	24.4	0	9.9531
P49748;G3V1M7;J3QRJ8;J3KSR4;K7EQP4;J3KS89;K7EJW8;K7EMF8	P49748	Very long-chain specific acyl-CoA dehydrogenase, mitochondrial	ACADVL	18.4587	18.3703	18.4366	18.3602	18.4754	18.561	12	12	12	21.4	0	17.927
P49755;G3V2K7	P49755;G3V2K7	Transmembrane emp24 domain-containing protein 10	TMED10	18.399	18.0335	18.2607	18.2459	17.9806	17.787	4	4	4	21.5	0	6.8777
P49773;D6REP8;D6RE99;D6RD60;D6RC06	P49773;D6REP8;D6RE99;D6RD60	Histidine triad nucleotide-binding protein 1	HINT1	18.2396	18.0482	18.0577	17.8532	18.483	18.0792	5	5	5	54.8	0	5.352
P50395;Q5SX87;Q5SX91;Q5SX86;V9GYF8;Q5SX90;V9GYJ7	P50395	Rab GDP dissociation inhibitor beta	GDI2	20.0193	19.9887	20.0201	19.8716	20.0109	19.8378	21	21	14	59.3	0	93.823
P50416;H3BMD2	P50416	Carnitine O-palmitoyltransferase 1, liver isoform	CPT1A	16.5819	17.0648	16.9213	17.2114	16.8341	16.6974	4	4	4	6.5	0	4.6342
P50453;P50452;P30740;O75830;H7BXK7;C9J7N5;A0A1B0GU38;A0A0C4DGW9	P50453	Serpin B9	SERPINB9	18.0506	17.8877	18.2017	18.245	18.2251	18.244	12	12	12	37.5	0	12.517
P50454;E9PPV6;E9PR70;E9PKH2;E9PK86;E9PMI5;E9PNX1;E9PQ34;E9PJH8;E9PIG2;E9PRS3;H0YEP8;E9PLA6	P50454;E9PPV6;E9PR70;E9PKH2;E9PK86;E9PMI5	Serpin H1	SERPINH1	19.7363	19.5546	19.5923	19.3546	19.4109	19.3984	16	16	16	45.2	0	77.594
P50552;K7EQD0;K7EM16	P50552;K7EQD0;K7EM16	Vasodilator-stimulated phosphoprotein	VASP	16.9441	17.6193	16.681	17.2746	17.5894	17.0614	2	2	2	6.1	0.0029586	1.3933
P50570	P50570	Dynamin-2	DNM2	16.6641	NaN	16.5724	NaN	NaN	NaN	1	1	1	1	0.0063177	1.0443
P50990;H7C4C8;H7C2U0	P50990;H7C4C8	T-complex protein 1 subunit theta	CCT8	19.351	19.2183	19.302	19.2661	19.2642	19.3218	23	23	23	45.4	0	41.329
P50991	P50991	T-complex protein 1 subunit delta	CCT4	19.2207	19.1364	19.085	19.1981	19.2544	19.3972	17	17	17	36.7	0	78.371
P50995;H0Y6E1	P50995	Annexin A11	ANXA11	17.5358	17.3826	17.2618	17.441	17.3504	17.5719	4	4	4	9.9	0	3.7394
P51148;K7ERI8;K7ERQ8;P61020;F8VVZ0;F8VUA5;F8VVK3;K7ENY4;F8VWU4;K7EIP6;F8VPW9;F8VSF8;F8VWZ7	P51148;K7ERI8;K7ERQ8;P61020;F8VVZ0;F8VUA5;F8VVK3;K7ENY4	Ras-related protein Rab-5C;Ras-related protein Rab-5B	RAB5C;RAB5B	19.6473	19.6353	19.6446	19.5849	19.4594	19.5313	6	6	3	33.3	0	11.752
P51149;C9J592;C9J8S3;C9IZZ0;C9J4S4;C9J4V0;C9J7D1	P51149;C9J592;C9J8S3	Ras-related protein Rab-7a	RAB7A	18.6751	18.6814	18.7546	18.8375	18.5968	18.7678	9	9	9	51.2	0	44.451
P51570;K7ERJ9	P51570;K7ERJ9	Galactokinase	GALK1	NaN	NaN	NaN	16.1808	15.9344	16.0892	2	2	2	7.4	0.0054995	1.1038
P51571;A6NLM8	P51571;A6NLM8	Translocon-associated protein subunit delta	SSR4	18.0859	17.9013	18.1014	18.0523	17.8213	17.7951	4	4	4	30.6	0	8.522
P51572;C9JMD7;C9JSP1;C9JQ75;C9J0M4;A0A2R8Y5M6	P51572;C9JMD7;C9JSP1;C9JQ75;C9J0M4;A0A2R8Y5M6	B-cell receptor-associated protein 31	BCAP31	19.5738	19.456	19.1111	19.215	19.352	19.633	3	3	3	11.4	0.002064	1.6706
P51665;H3BNT7;H3BTM8;H3BQV2	P51665;H3BNT7;H3BTM8	26S proteasome non-ATPase regulatory subunit 7	PSMD7	17.1749	17.567	17.3598	17.3455	17.7112	17.6268	3	3	3	11.7	0.0083822	0.83621
P51857	P51857	3-oxo-5-beta-steroid 4-dehydrogenase	AKR1D1	18.2913	18.091	17.3644	17.4057	17.8445	17.5298	1	1	1	2.8	0.0062057	0.97593
P51991	P51991	Heterogeneous nuclear ribonucleoprotein A3	HNRNPA3	17.6143	17.451	17.5804	18.0693	17.8947	17.9272	4	4	4	12.4	0	5.5815
P52209;K7EM49;K7EPF6;K7EMN2;K7ELN9	P52209;K7EM49;K7EPF6	6-phosphogluconate dehydrogenase, decarboxylating	PGD	19.0392	18.9688	18.9445	19.0911	18.8516	18.9929	14	14	14	39.1	0	95.516
P52306;D6REZ0;D6RBC6;D6RHH8;D6RB97	P52306;D6REZ0	Rap1 GTPase-GDP dissociation stimulator 1	RAP1GDS1	17.2831	16.9498	16.5171	16.8308	16.7959	15.5673	4	4	4	7.7	0	3.4512
P52566;F5H6Q0;F5H3P3;F5H2R5;H0YGX7	P52566;F5H6Q0;F5H3P3;F5H2R5;H0YGX7	Rho GDP-dissociation inhibitor 2	ARHGDIB	20.0722	20.3558	20.4821	20.426	20.2699	20.127	7	7	7	51.2	0	56.526
P52597	P52597	Heterogeneous nuclear ribonucleoprotein F;Heterogeneous nuclear ribonucleoprotein F, N-terminally processed	HNRNPF	17.1902	17.2957	16.8381	17.174	17.4635	17.3246	5	3	3	17.1	0	3.7289
P52788;H7C2R7	P52788	Spermine synthase	SMS	16.7776	16.6601	16.4901	16.997	17.0159	17.0939	3	3	3	10.1	0.0096386	0.61474
P52907	P52907	F-actin-capping protein subunit alpha-1	CAPZA1	18.5782	18.6956	18.8156	19.0455	18.734	18.7146	8	7	7	46.5	0	34.7
P53007;B4DP62	P53007;B4DP62	Tricarboxylate transport protein, mitochondrial	SLC25A1	16.9945	16.7205	16.9101	16.9016	17.1742	16.5263	4	4	4	13.8	0.0021075	1.7695
P53396;K7ESG8;K7EIE7	P53396	ATP-citrate synthase	ACLY	18.8191	18.6066	18.4935	18.6644	18.7225	18.6093	21	21	21	23.8	0	20.951
P53618;E9PP73;E9PP63;E9PKQ1	P53618;E9PP73	Coatomer subunit beta	COPB1	18.0312	17.9592	17.9978	18.0546	17.9112	17.9015	17	17	17	21.8	0	27.245
P53621;A0A3B3ISC6;A0A3B3IT15;A0A3B3IS84;A0A3B3IU89;A0A3B3ITV3;A0A3B3ITI7;A0A3B3ISK1;A0A3B3IU78	P53621;A0A3B3ISC6;A0A3B3IT15;A0A3B3IS84;A0A3B3IU89	Coatomer subunit alpha;Xenin;Proxenin	COPA	18.6785	18.5303	18.615	18.4346	18.5897	18.6263	24	24	24	25.4	0	27.618
P53985;Q5T8R3;Q5T8R5	P53985;Q5T8R3;Q5T8R5	Monocarboxylate transporter 1	SLC16A1	16.3938	16.8143	16.5799	16.4851	16.5201	16.2263	1	1	1	2.4	0	3.0777
P53999	P53999	Activated RNA polymerase II transcriptional coactivator p15	SUB1	18.3957	18.008	18.1306	18.1883	17.9224	17.9856	2	2	2	18.9	0	2.1461
P54136;E5RH09;E5RJM9	P54136	Arginine--tRNA ligase, cytoplasmic	RARS	17.2116	17.2619	17.5058	17.4146	17.1412	17.4251	8	8	8	14.7	0	7.8746
P54577;A0A0C4DGZ5	P54577;A0A0C4DGZ5	Tyrosine--tRNA ligase, cytoplasmic;Tyrosine--tRNA ligase, cytoplasmic, N-terminally processed;Tyrosine--tRNA ligase	YARS	17.3852	17.3713	17.2006	17.3086	17.3194	17.3711	7	7	7	16.3	0	5.7094
P54687;F5H2F2;A0A087WYF2	P54687;F5H2F2	Branched-chain-amino-acid aminotransferase, cytosolic	BCAT1	19.1328	18.7869	18.7566	18.4688	18.4394	18.6335	3	3	3	10.1	0	6.6346
P54709;C9JA36;H7C547;F8WBY4;C9JXZ1;H7C4L9	P54709;C9JA36	Sodium/potassium-transporting ATPase subunit beta-3	ATP1B3	17.7493	17.7547	17.9182	17.4774	17.7982	17.6749	5	5	5	21.9	0	5.5724
P54886	P54886	Delta-1-pyrroline-5-carboxylate synthase;Glutamate 5-kinase;Gamma-glutamyl phosphate reductase	ALDH18A1	17.4701	17.3759	17.3292	17.4512	17.1993	17.3529	10	10	10	16	0	10.005
P55036;Q5VWC4;A6PVX3;H0Y3Y9;A2A3N6	P55036;Q5VWC4;A6PVX3	26S proteasome non-ATPase regulatory subunit 4	PSMD4	17.6885	17.9297	17.6664	17.7178	17.7362	17.5232	3	3	3	15.1	0	5.344
P55060	P55060	Exportin-2	CSE1L	18.0488	18.2212	18.0245	18.0658	18.2536	18.1505	7	7	7	8	0	4.5355
P55072;C9IZA5;C9JUP7	P55072	Transitional endoplasmic reticulum ATPase	VCP	21.0948	21.0563	21.133	20.9295	21.0029	21.1025	33	33	33	48.9	0	179.8
P55084;F5GZQ3;B5MD38;C9JEY0;C9JE81;C9K0M0	P55084;F5GZQ3;B5MD38	Trifunctional enzyme subunit beta, mitochondrial;3-ketoacyl-CoA thiolase	HADHB	18.6748	18.5583	18.5333	18.6343	18.5142	18.5181	11	11	11	29.1	0	13.217
P55735;A8MXL6;E7ERC8	P55735;A8MXL6	Protein SEC13 homolog	SEC13	18.3494	18.3506	18.4269	18.4531	18.1931	18.2295	7	7	7	35.1	0	21.3
P55884;C9JZG1;C9JQN7	P55884;C9JZG1	Eukaryotic translation initiation factor 3 subunit B	EIF3B	18.9915	19.2122	19.0448	19.178	18.953	19.2024	9	9	9	14.5	0	14.863
P55957	P55957	BH3-interacting domain death agonist;BH3-interacting domain death agonist p15;BH3-interacting domain death agonist p13;BH3-interacting domain death agonist p11	BID	17.2274	16.3233	16.7516	16.4911	17.0497	16.9179	1	1	1	7.7	0	6.7137
P56134;C9JJT5;C9JU26;G3V325	P56134;C9JJT5;C9JU26;G3V325	ATP synthase subunit f, mitochondrial	ATP5J2;ATP5J2-PTCD1	18.0152	17.9598	18.1905	17.6787	17.7669	17.7054	3	3	3	39.4	0	4.4439
P56192;H0YIP0;H0YHL6;H0YI94;H0YI27;H0YHV5	P56192	Methionine--tRNA ligase, cytoplasmic	MARS	17.0018	17.0763	17.0001	17.2065	17.137	16.9547	5	5	5	8	0	3.8677
P56385	P56385	ATP synthase subunit e, mitochondrial	ATP5I	17.8907	17.325	17.1696	17.7018	17.3297	17.5611	1	1	1	14.5	0.0038095	1.275
P56537;B7ZBH1;F8WD20;A0A0B4J1Y7;A0A0U1RQV5;F8WDS6	P56537;B7ZBH1	Eukaryotic translation initiation factor 6	EIF6	17.1066	17.2613	17.4857	17.6992	17.3626	17.2489	4	4	4	22.9	0	19.929
P60174;U3KPZ0;U3KQF3;U3KPS5	P60174	Triosephosphate isomerase	TPI1	21.7034	21.7845	21.7803	21.5492	21.6227	21.3721	16	16	16	71.3	0	262.16
P60842;J3KT12;J3QS69;J3QL43;J3KTB5;J3KSZ0;J3QR64;J3KTN0;J3QLN6;J3QKZ9;J3KS25;P38919;I3L3H2;J3QL52;E7EMV8;J3KS93;J3KT04;F8WE11;E9PBH4;J3QQP0	P60842;J3KT12;J3QS69;J3QL43;J3KTB5;J3KSZ0	Eukaryotic initiation factor 4A-I	EIF4A1	20.8979	20.8523	20.8419	20.7367	20.8576	20.8515	18	18	8	43.3	0	64.567
P60866;E5RJX2;E5RIP1;G3XAN0	P60866;E5RJX2	40S ribosomal protein S20	RPS20	19.7837	19.8814	19.6832	19.657	20.1478	19.7961	3	3	3	25.2	0	8.3243
P60903	P60903	Protein S100-A10	S100A10	19.1827	19.5757	19.8126	19.472	19.2831	19.0562	3	3	3	35.1	0	5.8357
P60953;A0A590UJK8;A0A494C1M1;Q5JYX0;A0A494BZX6;A0A3B3IRV0;P84095;P17081;Q9H4E5;F8WET9;B1AH79;G3V4H1;G3V476	P60953;A0A590UJK8;A0A494C1M1;Q5JYX0;A0A494BZX6	Cell division control protein 42 homolog	CDC42	20.1469	20.4464	20.326	20.2611	20.2599	20.1193	6	6	5	37.2	0	18.157
P60981;F6RFD5	P60981;F6RFD5	Destrin	DSTN	19.2241	19.302	19.2088	19.3422	19.6056	18.9552	7	7	7	43	0	15.181
P61006;H0YMN7;H0YLJ8;H0YL94;P59190;A0A2R8YDI9;G3V196;A0A2R8YFB8	P61006;H0YMN7	Ras-related protein Rab-8A	RAB8A;RAB8B	17.0031	17.2028	16.9923	17.1299	17.0882	16.9599	6	4	3	31.4	0	8.3509
P61009	P61009	Signal peptidase complex subunit 3	SPCS3	16.6545	16.6403	16.6722	16.8061	17.107	17.1527	2	2	2	11.7	0.0045956	1.1221
P61019;Q8WUD1;E9PKL7;A0A3B3ITL1;H7C125;E9PE37;Q6PIK3;H0YD31	P61019;Q8WUD1;E9PKL7;A0A3B3ITL1	Ras-related protein Rab-2A;Ras-related protein Rab-2B	RAB2A;RAB2B	17.9433	17.8855	18.0448	18.1711	18.0369	18.1555	7	7	7	43.9	0	25.948
P61026;P51153;A0A087WWB9	P61026	Ras-related protein Rab-10	RAB10	18.503	18.6962	18.3802	18.6056	19.0567	18.6892	5	4	4	24	0	6.5488
P61081;M0QX69;M0QYI6	P61081;M0QX69;M0QYI6	NEDD8-conjugating enzyme Ubc12	UBE2M	17.7596	17.4334	17.2022	17.6685	17.2089	17.1455	2	2	2	11.5	0	3.3541
P61088;F8VSD4;F8VV71;Q5JXB2;F8VQQ8;F8VZ29	P61088;F8VSD4;F8VV71;Q5JXB2;F8VQQ8	Ubiquitin-conjugating enzyme E2 N;Putative ubiquitin-conjugating enzyme E2 N-like	UBE2N;UBE2NL	19.5467	19.5738	19.3677	19.1638	19.475	19.4943	7	7	7	52	0	11.939
P61106;X6RFL8	P61106;X6RFL8	Ras-related protein Rab-14	RAB14	17.9543	17.6921	18.0432	18.1332	17.944	17.8979	6	6	6	43.7	0	13.104
P61158;B4DXW1;F8WDR7;Q9P1U1;Q9C0K3;F8WEW2;F8WE84;A0A0A0MTI9;H7C4J1;C9IZN3	P61158;B4DXW1	Actin-related protein 3	ACTR3	19.903	19.9165	19.9752	19.8681	19.8956	19.9498	16	16	16	51.2	0	54.878
P61160;F5H6T1;A0A1B0GWD0;A0A1B0GWH0	P61160;F5H6T1	Actin-related protein 2	ACTR2	18.8067	19.0544	19.1234	19.2527	18.8058	18.9893	8	8	8	23.9	0	37.245
P61163;R4GMT0;A0A1B0GVS3;P42025	P61163;R4GMT0;A0A1B0GVS3	Alpha-centractin	ACTR1A	19.1247	19.3837	19.3423	19.1643	19.275	19.2445	7	7	7	26.3	0	28.652
P61204;P84077;F5H423;P84085;F5H0C7;C9J1Z8;H0YGG7	P61204;P84077;F5H423;P84085;F5H0C7;C9J1Z8	ADP-ribosylation factor 3;ADP-ribosylation factor 1;ADP-ribosylation factor 5	ARF3;ARF1;ARF5	19.6318	19.4492	19.7858	19.615	19.5708	19.613	6	4	4	43.6	0	8.6364
P61221;D6R9I9;D6RGF4	P61221;D6R9I9	ATP-binding cassette sub-family E member 1	ABCE1	17.2349	17.6372	17.5028	17.3391	17.5642	17.1985	5	5	5	14.5	0	3.5902
P61225	P61225	Ras-related protein Rap-2b	RAP2B	16.7865	16.9042	16.8085	16.424	16.6754	17.146	1	1	1	6.6	0.0020555	1.6495
P61247;D6RG13;D6RAT0;H0Y8L7;D6RB09;E9PFI5;H0Y9Y4;D6RAS7;D6R9B6;D6RED7;D6RI02;D6RGE0	P61247;D6RG13;D6RAT0;H0Y8L7;D6RB09;E9PFI5;H0Y9Y4;D6RAS7;D6R9B6	40S ribosomal protein S3a	RPS3A	20.2484	20.3341	20.2106	20.347	20.4498	20.4254	10	10	10	39.8	0	34.521
P61353;K7ELC7;K7EQQ9;K7ERY7	P61353;K7ELC7	60S ribosomal protein L27	RPL27	19.7135	19.8118	19.5777	19.7744	19.7513	19.9898	4	4	4	36	0	13.512
P61586	P61586	Transforming protein RhoA	RHOA	17.7992	17.9455	18.2215	18.3502	17.3591	17.8035	7	1	1	37.3	0.0062668	1.0256
P61604;B8ZZ54;B8ZZL8;S4R3N1	P61604;B8ZZ54;B8ZZL8	10 kDa heat shock protein, mitochondrial	HSPE1	16.4944	16.5392	16.4297	16.4548	17.122	16.4398	3	3	3	35.3	0.0029098	1.3283
P61758	P61758	Prefoldin subunit 3	VBP1	NaN	NaN	NaN	16.1372	NaN	16.0816	3	3	3	15.7	0.009061	0.77462
P61769;H0YLF3;F5H6I0	P61769;H0YLF3;F5H6I0	Beta-2-microglobulin;Beta-2-microglobulin form pI 5.3	B2M	19.3538	19.4568	19.0732	19.226	19.6524	19.2739	3	3	3	35.3	0	21.187
P61970;H3BRV9	P61970;H3BRV9	Nuclear transport factor 2	NUTF2	19.4795	19.1784	19.5134	19.2699	18.8885	19.031	5	5	5	70.1	0	34.017
P61978;Q5T6W2;S4R457;S4R359	P61978;Q5T6W2	Heterogeneous nuclear ribonucleoprotein K	HNRNPK	19.477	19.4779	19.376	19.4848	19.4537	19.6151	12	12	12	33.7	0	41.871
P61981	P61981	14-3-3 protein gamma;14-3-3 protein gamma, N-terminally processed	YWHAG	20.6686	20.2071	20.3844	20.3775	20.5446	20.3746	7	4	4	36	0	83.028
P62070;E9PK85;E9PQK5;E9PQC5	P62070;E9PK85	Ras-related protein R-Ras2	RRAS2	17.4087	17.6964	17.6618	17.663	17.8093	17.8146	4	2	2	25	0	11.93
P62081;A0A2R8Y623;B5MCP9	P62081;A0A2R8Y623;B5MCP9	40S ribosomal protein S7	RPS7	19.9676	19.6249	19.723	19.6959	20.0155	19.9872	7	7	7	51	0	18.173
P62136;E9PMD7;F5H1L6;F5H037	P62136;E9PMD7	Serine/threonine-protein phosphatase PP1-alpha catalytic subunit;Serine/threonine-protein phosphatase	PPP1CA	17.0342	16.8183	16.8023	16.6577	16.9189	17.0609	9	2	2	35.5	0	2.1107
P62140;P36873;E7ETD8;F8VR82;F8VYE8;F8W0W8;C9J9S3;C9JP48;A0A087WYY5;H0Y3Y6;F8WE71;F8W1A0	P62140;P36873;E7ETD8;F8VR82;F8VYE8;F8W0W8;C9J9S3;C9JP48	Serine/threonine-protein phosphatase PP1-beta catalytic subunit;Serine/threonine-protein phosphatase PP1-gamma catalytic subunit;Serine/threonine-protein phosphatase	PPP1CB;PPP1CC	18.5605	18.2416	18.4278	18.2325	18.3557	18.4951	9	9	2	35.8	0	22.428
P62191	P62191	26S protease regulatory subunit 4	PSMC1	18.231	18.4132	18.3756	18.4266	18.5972	18.741	2	2	2	6.1	0	5.9657
P62195;J3QQM1;J3QLH6;J3KRP2;J3QSA9;J3QRR3;J3QRW1;J3QSE0;Q8NB90	P62195;J3QQM1;J3QLH6;J3KRP2;J3QSA9	26S protease regulatory subunit 8	PSMC5	18.8211	18.6937	18.5619	18.6445	18.813	18.9995	9	9	9	28.3	0	24.18
P62241;Q5JR95	P62241;Q5JR95	40S ribosomal protein S8	RPS8	19.919	19.8775	20.0054	20.0389	20.1057	20.222	8	8	8	45.7	0	145.44
P62249;M0R210;M0R3H0;M0R1M5;M0QX76;Q6IPX4	P62249;M0R210;M0R3H0;M0R1M5;M0QX76;Q6IPX4	40S ribosomal protein S16	RPS16	20.056	19.8671	19.7379	19.8279	20.1272	20.2212	8	8	8	49.3	0	13.469
P62258;K7EM20;B4DJF2;I3L3T1;K7EIT4;I3L0W5	P62258	14-3-3 protein epsilon	YWHAE	21.1436	21.2546	20.9953	21.1653	21.192	21.1759	13	11	11	54.1	0	138.29
P62266;D6RD47	P62266;D6RD47	40S ribosomal protein S23	RPS23	18.6725	19.1459	18.7232	18.654	19.1544	18.9803	3	3	3	16.1	0.0021368	1.8279
P62269;A0A0G2JQH2;Q5GGW2;J3JS69	P62269	40S ribosomal protein S18	RPS18	20.5921	20.5363	20.3094	20.5635	20.7024	20.6642	8	8	8	43.4	0	19.843
P62277;J3KMX5;E9PS50	P62277;J3KMX5	40S ribosomal protein S13	RPS13	20.0332	19.6872	19.6053	19.3892	19.9352	19.9228	4	4	4	29.1	0	8.9699
P62280;M0QZC5;M0R1H5;M0R1H6	P62280;M0QZC5	40S ribosomal protein S11	RPS11	19.1773	19.0722	19.0366	19.2574	19.426	19.3349	10	10	10	51.3	0	14.038
P62304	P62304	Small nuclear ribonucleoprotein E	SNRPE	16.5691	16.5314	16.8013	16.8589	16.9501	16.8537	1	1	1	12	0	2.4546
P62314;J3QLR7;J3QLI9	P62314;J3QLR7;J3QLI9	Small nuclear ribonucleoprotein Sm D1	SNRPD1	17.0118	16.8758	16.9499	17.0585	16.7395	17.1715	2	2	2	20.2	0.00625	1.0205
P62318;H3BT13	P62318;H3BT13	Small nuclear ribonucleoprotein Sm D3	SNRPD3	17.3644	17.5994	17.385	17.9419	17.5435	17.7767	2	2	2	24.6	0	2.5365
P62328	P62328	Thymosin beta-4;Hematopoietic system regulatory peptide	TMSB4X	18.3254	18.5073	18.5662	18.8077	18.8433	18.9186	1	1	1	25	0	2.5255
P62424;Q5T8U3;Q5T8U2	P62424;Q5T8U3	60S ribosomal protein L7a	RPL7A	20.5198	20.2909	20.28	20.5237	20.6029	20.51	10	10	10	31.2	0	87.686
P62701	P62701	40S ribosomal protein S4, X isoform	RPS4X	19.9396	19.6427	19.6658	19.7702	19.8553	19.9516	12	12	7	50.2	0	17.661
P62714;H0YC23;E5RHC1;P60510;E5RJX4;H0YBN9;E5RFI3;E5RHP4;E7ESG8;H3BV22;H3BTA2	P62714;H0YC23	Serine/threonine-protein phosphatase 2A catalytic subunit beta isoform	PPP2CB	15.8008	15.7465	17.1005	15.5649	16.6327	15.6207	6	1	1	32	0.008489	0.86736
P62753;A2A3R7;A2A3R5	P62753;A2A3R7;A2A3R5	40S ribosomal protein S6	RPS6	19.7449	19.4491	19.8876	20.1322	19.7316	20.0065	3	3	3	14.1	0	28.796
P62805	P62805	Histone H4	HIST1H4A	19.2599	18.9688	18.9096	19.3242	19.2548	19.4471	4	4	4	40.8	0	5.8848
P62820;E7END7	P62820;E7END7	Ras-related protein Rab-1A	RAB1A	NaN	16.443	16.8073	NaN	NaN	NaN	6	1	1	32.7	0.0054795	1.0903
P62829;J3KTJ3;C9JD32;J3KT29;B9ZVP7;J3QQT9	P62829;J3KTJ3;C9JD32;J3KT29	60S ribosomal protein L23	RPL23	19.0191	18.9126	18.7087	18.7784	18.9549	18.8988	5	5	5	43.6	0	12.726
P62851	P62851	40S ribosomal protein S25	RPS25	20.1565	19.9389	19.8968	19.9088	20.14	20.2322	5	5	5	29.6	0	19.148
P62854;Q5JNZ5	P62854;Q5JNZ5	40S ribosomal protein S26;Putative 40S ribosomal protein S26-like 1	RPS26;RPS26P11	19.6972	19.5922	19.796	20.0136	20.0821	19.8827	3	3	3	31.3	0	6.1473
P62873;F6UT28;B1AKQ8;F6X3N5;B3KVK2;P16520;F5H8J8;F5H100;F5H0S8;E9PCP0	P62873;F6UT28;B1AKQ8;F6X3N5;B3KVK2	Guanine nucleotide-binding protein G(I)/G(S)/G(T) subunit beta-1	GNB1	20.5473	20.5666	20.5803	20.7235	20.6175	20.442	10	10	5	43.5	0	58.732
P62879;E7EP32;C9JIS1;C9JXA5;C9JZN1;Q9HAV0;C9JD14;H7C5J5	P62879;E7EP32;C9JIS1;C9JXA5;C9JZN1	Guanine nucleotide-binding protein G(I)/G(S)/G(T) subunit beta-2	GNB2	18.4673	18.1431	17.6966	17.4327	17.92	17.9796	9	4	4	36.5	0	19.364
P62906	P62906	60S ribosomal protein L10a	RPL10A	19.7332	19.6873	19.5892	19.7276	19.7081	19.8491	8	8	8	38.7	0	15.204
P62913;Q5VVC8	P62913;Q5VVC8	60S ribosomal protein L11	RPL11	19.0783	19.0924	19.2751	19.4294	19.4633	19.4686	5	5	5	28.1	0	20.121
P62937;F8WE65;C9J5S7;F5H284;Q9Y536;E5RIZ5;P0DN26;A0A0H2UH34;A0A0B4J2A2;A0A075B767;A0A075B759;P0DN37	P62937;F8WE65;C9J5S7	Peptidyl-prolyl cis-trans isomerase A;Peptidyl-prolyl cis-trans isomerase A, N-terminally processed;Peptidyl-prolyl cis-trans isomerase	PPIA	22.559	22.2292	22.4799	22.1784	22.3691	22.4359	10	10	10	66.1	0	117.19
P62942;Q5W0X3;A0A087WZM5;Q1JUQ3;Q1JUQ5;A0A087WTS4;A0A087WV48	P62942;Q5W0X3;A0A087WZM5	Peptidyl-prolyl cis-trans isomerase FKBP1A;Peptidyl-prolyl cis-trans isomerase	FKBP1A	19.2466	19.4324	19.4643	19.3548	19.0505	18.8089	4	4	4	41.7	0	29.054
P62979;A0A2R8Y422;P0CG48;P0CG47;Q96C32;Q5PY61;J3QKN0;F5GXK7;F5H747;F5H388;B4DV12;F5H265;F5H2Z3;F5GYU3;F5H6Q2;J3QTR3;J3QS39;P62987;M0R1M6;Q49A90;M0R1V7;M0R2S1;F5GZ39;J3QSA3	P62979;A0A2R8Y422;P0CG48;P0CG47;Q96C32;Q5PY61;J3QKN0;F5GXK7;F5H747;F5H388;B4DV12;F5H265;F5H2Z3;F5GYU3;F5H6Q2;J3QTR3;J3QS39;P62987	Ubiquitin-40S ribosomal protein S27a;Ubiquitin;40S ribosomal protein S27a;Polyubiquitin-C;Ubiquitin;Polyubiquitin-B;Ubiquitin;Ubiquitin-60S ribosomal protein L40;Ubiquitin;60S ribosomal protein L40	RPS27A;UBC;UBB;UBA52	20.0269	20.102	20.1357	20.547	20.422	20.3515	5	5	5	42.3	0	87.295
P63000;P60763;J3KSC4;J3QLK0	P63000;P60763;J3KSC4;J3QLK0	Ras-related C3 botulinum toxin substrate 1;Ras-related C3 botulinum toxin substrate 3	RAC1;RAC3	19.7991	19.9009	19.7839	19.9466	19.9471	19.8307	6	5	2	35.9	0	8.8223
P63010;A0A087X253;A0A087WU93;A0A087WZQ6;A0A087WYD1;K7EN71;K7ERB2;K7EJ01;H7C034;A0A087WXS3;K7EKZ5;K7EJX1	P63010;A0A087X253;A0A087WU93;A0A087WZQ6;A0A087WYD1	AP-2 complex subunit beta	AP2B1	18.2246	18.1544	18.0964	18.1197	18.1629	18.0888	19	19	10	26.9	0	27.513
P63092;Q5JWF2;A0A590UJY2;A0A590UJB0;A0A590UJF0;B0AZR9;A0A590UJ58;A0A0A0MR13;A0A590UJG5;A0A590UJJ0;A0A590UKB4;A0A590UJQ9;A0A590UJI6;A0A590UJR6	P63092;Q5JWF2;A0A590UJY2;A0A590UJB0;A0A590UJF0;B0AZR9;A0A590UJ58	Guanine nucleotide-binding protein G(s) subunit alpha isoforms short;Guanine nucleotide-binding protein G(s) subunit alpha isoforms XLas	GNAS	16.1575	15.9105	16.5778	16.0147	16.2433	16.3667	3	2	2	7.6	0.0030151	1.5052
P63104;E7EX29;B0AZS6;B7Z2E6;H0YB80;E7ESK7;E9PD24;E7EVZ2;E5RGE1;E5RIR4	P63104;E7EX29;B0AZS6;B7Z2E6;H0YB80;E7ESK7	14-3-3 protein zeta/delta	YWHAZ	22.6787	22.5755	22.4205	22.5886	22.5139	22.4752	14	14	11	57.1	0	323.31
P63151;Q66LE6;Q00005;E5RIY1;A0A590UJJ1;A0A590UJY3;Q9Y2T4;H0YB06;E5RFR9	P63151;Q66LE6	Serine/threonine-protein phosphatase 2A 55 kDa regulatory subunit B alpha isoform;Serine/threonine-protein phosphatase 2A 55 kDa regulatory subunit B delta isoform	PPP2R2A;PPP2R2D	17.4435	17.4513	17.1346	17.3518	17.4707	17.3809	5	5	5	12.3	0	7.8258
P63172	P63172	Dynein light chain Tctex-type 1	DYNLT1	17.4196	16.2708	16.321	16.2316	16.3157	16.5494	2	2	2	24.8	0.0090238	0.7418
P63244;J3KPE3;H0Y8W2;H0YAF8;D6RAC2;H0YAM7;D6REE5;D6R9L0;D6R9Z1;D6RHH4;D6RFX4;H0Y8R5;D6RFZ9;D6RBD0;E9PD14;D6RAU2;D6RF23;H0Y9P0;D6RGK8;D6R909;D6RHJ5;D6RDI0	P63244;J3KPE3;H0Y8W2;H0YAF8;D6RAC2;H0YAM7;D6REE5;D6R9L0;D6R9Z1;D6RHH4;D6RFX4	Guanine nucleotide-binding protein subunit beta-2-like 1;Guanine nucleotide-binding protein subunit beta-2-like 1, N-terminally processed	GNB2L1	20.1296	20.1505	20.3731	20.3885	20.218	20.41	15	15	15	64.4	0	66.62
P63261;I3L3I0;I3L1U9;I3L4N8;K7EM38;I3L3R2;J3KT65	P63261;I3L3I0;I3L1U9;I3L4N8	Actin, cytoplasmic 2;Actin, cytoplasmic 2, N-terminally processed	ACTG1	25.3712	25.6063	25.431	25.6123	25.5929	25.4551	18	18	1	68	0	323.31
P67775;E5RI56	P67775	Serine/threonine-protein phosphatase 2A catalytic subunit alpha isoform	PPP2CA	17.5948	17.531	17.7001	17.9369	17.4331	17.6641	6	6	1	32	0	13.612
P67809;H0Y449;P16989;Q9Y2T7;A0A0D9SEI8;C9J5V9	P67809;H0Y449;P16989;Q9Y2T7	Nuclease-sensitive element-binding protein 1;Y-box-binding protein 3;Y-box-binding protein 2	YBX1;YBX3;YBX2	19.6923	20.0925	19.9006	20.2054	20.0503	19.9912	6	6	6	28.7	0	102.06
P67936;A0A2R8Y5V9;A0A2R8YGX3;A0A2R8YH90;A0A2R8YE05;K7ENT6;A0A5F9UN72;A0A2R8YHD2;K7EPB9;A0A2R8YEU4;U3KQK2;A0A590UJB9;A0A590UK79;A0A2R8Y6A3	P67936;A0A2R8Y5V9;A0A2R8YGX3;A0A2R8YH90;A0A2R8YE05;K7ENT6;A0A5F9UN72;A0A2R8YHD2	Tropomyosin alpha-4 chain	TPM4	22.2949	22.5706	22.3515	22.6247	22.6783	22.6232	14	14	8	44	0	167.93
P68133;P68032;P62736;P63267;A6NL76;F8WB63;B8ZZJ2;C9JFL5;F6UVQ4;F6QUT6	P68133;P68032;P62736;P63267;A6NL76	Actin, alpha skeletal muscle;Actin, alpha cardiac muscle 1;Actin, aortic smooth muscle;Actin, gamma-enteric smooth muscle	ACTA1;ACTC1;ACTA2;ACTG2	23.9629	24.091	24.1625	24.0728	23.9166	23.776	11	2	2	31.8	0	76.238
P68036;A0A1B0GUS4	P68036;A0A1B0GUS4	Ubiquitin-conjugating enzyme E2 L3	UBE2L3	18.4691	18.1622	18.5526	18.1089	18.1027	18.0607	4	4	4	41.6	0	10.035
P68104;Q5VTE0;A0A087WVQ9;A0A087WV01;Q05639;A0A2U3TZH3;A0A2R8Y488;Q5JR01;A0A2R8Y660;A6PW80;A0A2R8YDN5	P68104;Q5VTE0;A0A087WVQ9;A0A087WV01	Elongation factor 1-alpha 1;Putative elongation factor 1-alpha-like 3;Elongation factor 1-alpha	EEF1A1;EEF1A1P5	23.8012	23.7893	23.6684	23.6616	23.5698	23.7699	22	22	22	56.5	0	304.41
P68363;C9JDS9	P68363	Tubulin alpha-1B chain	TUBA1B	23.9965	23.8951	23.9505	23.8476	24.0351	24.0999	21	21	0	71.8	0	323.31
P68371;M0QY85;M0R2D3;M0QZL7;M0R0X0;M0QY37;M0QX14;M0R2T4;A0A075B724	P68371	Tubulin beta-4B chain	TUBB4B	22.742	22.7591	22.7111	22.6606	22.6281	22.7081	21	21	1	64.9	0	323.31
P68402;J3KNE3	P68402	Platelet-activating factor acetylhydrolase IB subunit beta	PAFAH1B2	18.3417	18.355	18.2752	17.7759	18.351	18.5231	3	3	3	16.6	0	7.5798
P78371;F5GWF6;F8VQ14	P78371;F5GWF6;F8VQ14	T-complex protein 1 subunit beta	CCT2	19.161	19.1119	19.0781	19.0807	19.0001	19.0473	19	19	19	52.5	0	66.304
P78417;Q5TA02;Q5TA01	P78417;Q5TA02;Q5TA01	Glutathione S-transferase omega-1	GSTO1	19.1793	18.7671	18.7548	18.7876	18.9199	19.107	7	7	7	30.3	0	30.301
P78527	P78527	DNA-dependent protein kinase catalytic subunit	PRKDC	17.2452	17.208	17.2452	17.159	17.2043	17.4205	19	19	19	5.9	0	13.678
P98082;D6REB1;D6RIA5;D6RFF7	P98082;D6REB1;D6RIA5;D6RFF7	Disabled homolog 2	DAB2	17.2696	17.2416	17.1674	16.7312	17.2954	17.3413	2	2	2	3.1	0	2.6488
P98160;H7BYA5	P98160	Basement membrane-specific heparan sulfate proteoglycan core protein;Endorepellin;LG3 peptide	HSPG2	17.6733	17.7438	17.4784	17.853	18.0101	17.2757	6	6	6	1.4	0	4.7209
Q00688	Q00688	Peptidyl-prolyl cis-trans isomerase FKBP3	FKBP3	17.2256	17.6313	17.1642	17.5068	17.3735	17.2737	2	2	2	9.8	0.0020986	1.7478
Q00765;B7Z332;B7Z510;H0Y8J8;E2QRG8	Q00765	Receptor expression-enhancing protein 5	REEP5	18.1438	18.4911	18.2306	18.4541	18.1958	17.8984	4	4	4	15.9	0	5.8258
Q01469;I6L8B7	Q01469;I6L8B7	Fatty acid-binding protein, epidermal	FABP5	19.1479	19.3898	19.513	19.5198	19.2116	19.5692	5	5	4	45.9	0	24.527
Q01518;Q5T0R1;Q5T0R7;Q5T0R6;Q5T0R5;Q5T0R4;Q5T0R3;Q5T0R2;Q5T0R9;Q5T0S3;Q5T0R8;P40123;B7Z385;A0A087X0J3;A0A087WZ15;E9PDI2	Q01518;Q5T0R1;Q5T0R7;Q5T0R6;Q5T0R5;Q5T0R4;Q5T0R3;Q5T0R2;Q5T0R9	Adenylyl cyclase-associated protein 1;Adenylyl cyclase-associated protein	CAP1	20.1512	20.0379	19.9808	19.9926	20.0908	19.9741	14	14	14	35.4	0	218.04
Q01813;B1APP6;Q5VSR5;H0Y757;V9GYV7;V9GY25;H0Y3Y3	Q01813;B1APP6	ATP-dependent 6-phosphofructokinase, platelet type	PFKP	20.2314	20.1673	20.1909	20.1014	20.0902	20.2499	26	26	24	42.2	0	220.87
Q01995;H0YCU9;E9PJ32	Q01995;H0YCU9;E9PJ32	Transgelin	TAGLN	20.3976	20.4752	20.3658	20.2537	20.4414	20.2696	12	12	12	59.7	0	94.358
Q02790;F5H1U3;H0YFG2	Q02790;F5H1U3	Peptidyl-prolyl cis-trans isomerase FKBP4;Peptidyl-prolyl cis-trans isomerase FKBP4, N-terminally processed;Peptidyl-prolyl cis-trans isomerase	FKBP4	17.9044	17.6848	17.5	17.7813	17.9984	17.8042	8	8	8	20.9	0	7.1614
Q02809;Q5JXB7;Q5JXB8	Q02809	Procollagen-lysine,2-oxoglutarate 5-dioxygenase 1	PLOD1	18.1195	18.3326	18.1288	18.2352	17.9312	17.9905	9	9	9	17.3	0	8.8666
Q02818;H7BZI1;C9JKZ2;C9JBD3;C9J3C1	Q02818;H7BZI1;C9JKZ2	Nucleobindin-1	NUCB1	17.4473	17.3791	17.5072	17.5018	17.4869	17.1832	6	6	6	15	0	4.7138
Q02878;F8VZ45;U3KQR5;F8VR69;F8VZA3;F8VWR1;F8VU16	Q02878	60S ribosomal protein L6	RPL6	19.5209	19.6583	19.4549	19.6793	19.7965	19.7699	13	13	13	44.8	0	55.964
Q02952	Q02952	A-kinase anchor protein 12	AKAP12	16.8757	17.0537	17.2106	16.5435	16.7047	17.2036	2	2	2	1.5	0	3.1361
Q03135;E9PCT5;C9JKI3;P56539	Q03135;E9PCT5;C9JKI3	Caveolin-1;Caveolin	CAV1	21.0845	21.1066	21.0392	21.0356	21.1226	21.1634	6	6	6	41	0	41.401
Q04446;E9PGM4	Q04446;E9PGM4	1,4-alpha-glucan-branching enzyme	GBE1	18.545	18.8496	18.7057	18.7124	18.7254	18.5926	9	9	9	19.2	0	11.613
Q04760	Q04760	Lactoylglutathione lyase	GLO1	17.7087	17.3228	17.2235	17.3393	17.571	17.2933	2	2	2	13	0.0029268	1.3364
Q04837;C9K0U8;A0A0G2JLD8;E7EUY5	Q04837;C9K0U8;A0A0G2JLD8;E7EUY5	Single-stranded DNA-binding protein, mitochondrial	SSBP1	18.0876	18.6235	18.1945	18.1995	19.2447	18.4971	4	4	4	33.1	0	3.6867
Q04917;A2IDB2;F8WEB6;A2IDB1	Q04917;A2IDB2	14-3-3 protein eta	YWHAH	19.0806	19.2257	19.1479	19.4551	19.3714	19.2163	10	8	8	47.6	0	57.592
Q06210;O94808	Q06210	Glutamine--fructose-6-phosphate aminotransferase [isomerizing] 1	GFPT1	16.4846	16.532	17.2822	17.3607	17.3199	16.6338	3	3	3	7	0.0029615	1.4003
Q06830;A0A0A0MSI0;A0A0A0MRQ5	Q06830;A0A0A0MSI0	Peroxiredoxin-1	PRDX1	21.7818	21.766	21.6393	21.5763	21.7024	21.6686	15	15	11	73.4	0	130.22
Q07021;I3L3Q7;I3L3B0	Q07021;I3L3Q7;I3L3B0	Complement component 1 Q subcomponent-binding protein, mitochondrial	C1QBP	19.9919	19.8438	19.7073	19.5732	19.5821	19.8545	4	4	4	19.1	0	19.209
Q07065	Q07065	Cytoskeleton-associated protein 4	CKAP4	19.8183	19.8669	19.849	19.9392	19.8387	19.803	22	22	22	42.9	0	191.1
Q07666	Q07666	KH domain-containing, RNA-binding, signal transduction-associated protein 1	KHDRBS1	19.3992	18.4355	19.0915	18.4631	18.8403	18.764	2	2	2	7.7	0	19.705
Q08211	Q08211	ATP-dependent RNA helicase A	DHX9	16.3644	16.7197	16.9899	17.1294	17.2565	16.697	4	4	4	3.9	0	3.6022
Q08257;C9JH92;A6NP24	Q08257;C9JH92;A6NP24	Quinone oxidoreductase	CRYZ	16.7797	17.3191	NaN	17.3487	17.3278	16.8398	2	2	2	8.5	0.0037594	1.2264
Q09028;Q16576;H0YEU5;Q5JP02;H0YCT5;H0YF10;H0YDK2;E9PC52;E9PNS2;Q5JNZ6;E9PIC4;E9PNS6	Q09028;Q16576;H0YEU5;Q5JP02;H0YCT5;H0YF10;H0YDK2;E9PC52	Histone-binding protein RBBP4;Histone-binding protein RBBP7	RBBP4;RBBP7	17.562	17.6722	17.804	17.4764	17.7928	17.5837	4	4	4	10.8	0	5.7075
Q09666;E9PQE3;E9PJZ0;E9PKR9;E9PJC6;E9PLK4	Q09666	Neuroblast differentiation-associated protein AHNAK	AHNAK	18.408	18.7349	18.6308	18.8861	18.6303	18.5954	10	10	10	2.2	0	21.435
Q10567;C9J1E7	Q10567;C9J1E7	AP-1 complex subunit beta-1	AP1B1	17.2309	17.2886	17.4462	17.1157	17.3242	16.998	16	7	7	21.4	0	3.4172
Q12765;B8ZZP4;C9J7U9;C9K052	Q12765;B8ZZP4;C9J7U9;C9K052	Secernin-1	SCRN1	18.6628	18.8848	18.6174	18.9508	18.6803	18.5977	7	7	7	23.2	0	9.4766
Q12797;E5RHK2;A0A087WW51;E5RHJ2;G3XAN5;E5RG29;E5RG56	Q12797	Aspartyl/asparaginyl beta-hydroxylase	ASPH	17.4356	18.0237	17.9865	18.0597	17.6673	17.8692	7	7	7	12.7	0	8.1733
Q12805;A0A0U1RQV3;C9JUM4;C9JQX7;C9J4J8;C9JPZ9;Q580Q6	Q12805;A0A0U1RQV3	EGF-containing fibulin-like extracellular matrix protein 1	EFEMP1	18.419	18.6936	18.6654	18.8808	18.5575	18.8568	8	8	8	22.7	0	30.322
Q12904;A0A5F9ZHC5;D6R937	Q12904;A0A5F9ZHC5	Aminoacyl tRNA synthase complex-interacting multifunctional protein 1;Endothelial monocyte-activating polypeptide 2	AIMP1	17.3283	16.5655	16.8798	16.6648	17.2537	16.5362	3	3	3	13.1	0	3.9328
Q12906;K7EQR9;K7EKJ9	Q12906	Interleukin enhancer-binding factor 3	ILF3	16.7257	16.8528	16.7208	16.6274	16.5531	16.3719	3	3	3	4.6	0	2.8318
Q13011;M0QZW4;M0R248	Q13011;M0QZW4;M0R248	Delta(3,5)-Delta(2,4)-dienoyl-CoA isomerase, mitochondrial	ECH1	17.6191	17.5456	17.6318	17.646	17.3263	NaN	2	2	2	7.3	0	5.9669
Q13151	Q13151	Heterogeneous nuclear ribonucleoprotein A0	HNRNPA0	16.1921	16.1548	16.3087	16.4145	16.3762	16.4511	1	1	1	5.2	0.002997	1.4847
Q13162;H7C3T4;A6NG45;A6NJJ0	Q13162;H7C3T4	Peroxiredoxin-4	PRDX4	18.3428	18.3177	18.3932	18.4902	18.4137	18.2882	10	7	7	43.9	0	15.832
Q13177;H7C1X3	Q13177;H7C1X3	Serine/threonine-protein kinase PAK 2;PAK-2p27;PAK-2p34	PAK2	17.1933	16.341	16.8593	16.9101	16.7947	16.4582	2	2	2	6.9	0.0084175	0.84749
Q13185;B8ZZ43;C9JMM0;S4R2Y4	Q13185;B8ZZ43;C9JMM0;S4R2Y4	Chromobox protein homolog 3	CBX3	16.9003	16.976	16.953	17.3449	16.8634	16.732	2	2	2	14.8	0	2.1023
Q13200;H7C1H2;F8WBS8;H7C2Q3;C9JPC0	Q13200	26S proteasome non-ATPase regulatory subunit 2	PSMD2	17.766	17.9064	18.0993	17.8526	17.8354	17.8226	10	10	10	14.8	0	13.199
Q13201;E7EPG1	Q13201;E7EPG1	Multimerin-1;Platelet glycoprotein Ia*;155 kDa platelet multimerin	MMRN1	18.0452	18.1412	17.9571	18.1384	17.8978	17.9793	12	12	12	13.6	0	18.899
Q13217;X6R9L0	Q13217;X6R9L0	DnaJ homolog subfamily C member 3	DNAJC3	17.4476	17.4977	17.5332	17.2573	17.3397	17.4951	2	2	2	7.9	0	2.1072
Q13263;M0R0K9;M0R2I3;M0R3C0	Q13263;M0R0K9	Transcription intermediary factor 1-beta	TRIM28	17.9135	17.9244	17.9956	17.9384	18.0555	18.0892	7	7	7	13.2	0	9.8973
Q13283;E5RH00;E5RI46;E5RIF8;E5RH42;E5RJU8	Q13283	Ras GTPase-activating protein-binding protein 1	G3BP1	17.4265	17.205	17.6582	17.7726	17.3841	17.4623	4	4	4	12	0	5.1536
Q13347	Q13347	Eukaryotic translation initiation factor 3 subunit I	EIF3I	16.6841	17.5543	17.1713	16.8844	17.2026	17.0717	2	2	2	12.3	0.0021142	1.7734
Q13409;E7EV09;E7EQL5;E7EQU2;E7ESD3;E7EMU4;E9PGG1;E7EU01;E7EUM4;E7ERR6;E7ERH4;E7ET01;E7ETL8	Q13409;E7EV09;E7EQL5	Cytoplasmic dynein 1 intermediate chain 2	DYNC1I2	18.0656	18.5139	18.3129	18.2139	18.4244	18.0727	5	5	5	11.6	0	6.7411
Q13451	Q13451	Peptidyl-prolyl cis-trans isomerase FKBP5;Peptidyl-prolyl cis-trans isomerase FKBP5, N-terminally processed	FKBP5	16.9631	16.687	16.929	16.6741	17.2259	17.296	4	4	4	11.2	0	2.333
Q13492;E9PK13;E9PDG8;E5RGY9;H0YEH1;H0YEF7;H0YCY1;E9PLJ8;E9PJT1;O60641;E5RFC6;E9PKP6;E9PI56;E5RHK9;E5RFU0;E5RK51;E5RIJ5	Q13492	Phosphatidylinositol-binding clathrin assembly protein	PICALM	17.4305	17.6208	17.2874	17.6192	17.8489	17.2855	4	4	4	9.8	0	2.0864
Q13509;A0A0B4J269;G3V2A3;G3V5W4;G3V2R8;G3V3R4;G3V2N6;G3V3J6;G3V3W7	Q13509;A0A0B4J269	Tubulin beta-3 chain	TUBB3	17.9366	17.8087	18.0555	17.9665	17.9065	17.9788	15	3	3	46	0	3.628
Q13561;H0YI98;F8VW18;F8W1I6;F8VX93;H0YHL1;F8VRV7	Q13561;H0YI98;F8VW18;F8W1I6;F8VX93	Dynactin subunit 2	DCTN2	16.5023	16.6193	17.1837	17.0378	16.5218	16.7824	6	6	6	20.2	0	5.5312
Q13838;O00148;Q5STU3;A0A0G2JJZ9;A0A140T9X3;F6WLT2;F6TRA5;A0A140T996;A0A0A0MT12;H0Y400;A0A140T9X9;F6S4E6;F6UJC5;A0A140TA18;A0A140T9K1;A0A140T9L4;A0A140T973;F6R6M7;K7EQN7;K7ENP6;K7EPJ3;A0A0G2JHN7;H0YCC6;F6SXL5;F6S2B7;K7EN69;F6U6E2;K7EIL8;K7EL56;A0A0G2JJL7;F6QYI9	Q13838;O00148;Q5STU3;A0A0G2JJZ9;A0A140T9X3;F6WLT2;F6TRA5;A0A140T996;A0A0A0MT12;H0Y400;A0A140T9X9;F6S4E6;F6UJC5;A0A140TA18	Spliceosome RNA helicase DDX39B;ATP-dependent RNA helicase DDX39A	DDX39B;DDX39A	17.713	17.6415	17.4862	18.0803	17.9627	18.1893	6	6	6	19.6	0	8.2152
Q13885	Q13885	Tubulin beta-2A chain	TUBB2A	18.1742	17.822	18.0855	17.906	17.9968	17.9405	19	4	1	58.4	0	16.247
Q14019;H3BT58	Q14019	Coactosin-like protein	COTL1	20.0803	20.0374	19.9518	19.8078	20.0207	20.1732	5	5	5	47.2	0	21.516
Q14152	Q14152	Eukaryotic translation initiation factor 3 subunit A	EIF3A	16.9009	16.9186	17.03	16.7534	16.6304	16.766	12	12	12	9.3	0	13.184
Q14192;C9J3S8;F8WDA8;U3KQT4	Q14192	Four and a half LIM domains protein 2	FHL2	18.7652	19.0464	18.991	18.6933	18.7749	18.3021	8	8	8	35.1	0	15.915
Q14195	Q14195	Dihydropyrimidinase-related protein 3	DPYSL3	17.5586	17.3801	17.5416	17.4483	17.5208	17.2804	8	5	5	20.2	0	5.8661
Q14204;A0A2R8Y706;A0A2R8Y5T0;A0A2R8Y542;A0A2R8YFZ7;A0A2R8Y6H2;A0A2R8Y6I5;A0A2R8YGC7;H0YJ21	Q14204	Cytoplasmic dynein 1 heavy chain 1	DYNC1H1	18.9138	18.8266	18.8486	18.8597	18.804	18.8608	96	96	96	26	0	154.29
Q14240;E7EQG2;J3KSN7	Q14240;E7EQG2	Eukaryotic initiation factor 4A-II;Eukaryotic initiation factor 4A-II, N-terminally processed	EIF4A2	18.3711	18.1761	18.0872	18.3105	18.2504	18.1556	15	5	5	37.6	0	8.8014
Q14315	Q14315	Filamin-C	FLNC	19.4933	19.4869	19.6425	19.6047	19.5352	19.574	67	55	55	35.7	0	155.88
Q14554;C9JY10;H7C4F9	Q14554;C9JY10	Protein disulfide-isomerase A5	PDIA5	16.8198	16.9243	16.5843	17.4231	17.5875	17.2129	4	4	4	7.9	0	2.7279
Q14697;F5H6X6;E9PKU7;E9PNH1	Q14697;F5H6X6;E9PKU7	Neutral alpha-glucosidase AB	GANAB	20.5011	20.6288	20.4405	20.4393	20.5068	20.5588	27	27	27	35.7	0	123.98
Q14764;H3BQK6;H3BRL2;H3BUK7;H3BNF6;H3BP76;H3BPZ2;H3BNF2;H3BUP3;H3BQE7	Q14764	Major vault protein	MVP	18.9838	18.9636	18.8795	18.9263	18.946	18.9663	28	28	28	42.4	0	51.778
Q14847;C9J9W2;K7ESD6;F6S2S5	Q14847;C9J9W2	LIM and SH3 domain protein 1	LASP1	NaN	17.037	16.5832	16.9472	17.3649	NaN	4	4	4	14.9	0.0046598	1.1994
Q14974;J3KTM9;J3QR48;J3QKQ5;J3QRG4	Q14974;J3KTM9	Importin subunit beta-1	KPNB1	18.6482	18.6638	18.7745	18.6376	18.807	18.6578	19	19	19	31.2	0	44.657
Q15008;H7C531;C9J0E9;C9J7B7	Q15008;H7C531;C9J0E9	26S proteasome non-ATPase regulatory subunit 6	PSMD6	17.3571	18.0438	17.8216	17.4223	17.4413	17.5826	4	4	4	12.9	0	2.2305
Q15046;H3BVA8;J3KRL2	Q15046;H3BVA8	Lysine--tRNA ligase	KARS	17.3079	17.3501	17.3221	17.7503	17.3195	16.9917	4	4	4	9.4	0	8.242
Q15056	Q15056	Eukaryotic translation initiation factor 4H	EIF4H	19.335	18.3937	18.411	18.3429	18.3627	18.518	3	3	3	22.6	0	17.625
Q15075	Q15075	Early endosome antigen 1	EEA1	16.8879	16.6293	16.7594	16.6334	16.9393	16.7264	5	5	5	3.9	0	3.4211
Q15084	Q15084	Protein disulfide-isomerase A6	PDIA6	20.8194	20.7013	20.8407	20.745	20.7229	20.8605	11	11	11	33.4	0	161.97
Q15121;B1AKZ5	Q15121;B1AKZ5	Astrocytic phosphoprotein PEA-15	PEA15	18.2234	18.6053	18.2986	18.6464	18.2805	18.5474	4	4	4	53.1	0	4.4673
Q15149;H0YDN1;E9PMV1;P58107;E9PIA2;E9PKG0;A0A075B730	Q15149;H0YDN1	Plectin	PLEC	17.044	17.0491	17.0067	16.961	16.8085	17.1154	15	15	15	3.8	0	8.8812
Q15181;Q5SQT6	Q15181;Q5SQT6	Inorganic pyrophosphatase	PPA1	18.3743	18.0548	18.3848	17.9619	18.2529	18.2268	10	10	10	46	0	10.945
Q15233;C9IZL7;H7C367;C9JYS8	Q15233;C9IZL7;H7C367;C9JYS8	Non-POU domain-containing octamer-binding protein	NONO	18.1236	18.8789	17.981	18.6705	18.6645	16.0325	4	3	3	8.3	0	2.7749
Q15293;E9PP27	Q15293	Reticulocalbin-1	RCN1	19.8677	19.8637	19.8421	19.7664	19.7005	19.9154	11	11	11	47.7	0	53.913
Q15365	Q15365	Poly(rC)-binding protein 1	PCBP1	19.763	19.7294	19.9627	19.7108	19.6227	19.8204	8	6	6	29.5	0	39.031
Q15366;H3BRU6;F8VZX2;F8VXH9;F8W0G4;F8W1G6;H3BND9;H3BSS4	Q15366;H3BRU6;F8VZX2;F8VXH9;F8W0G4;F8W1G6	Poly(rC)-binding protein 2	PCBP2	20.0305	19.993	20.1468	20.105	20.0568	20.1386	9	9	4	30.1	0	51.16
Q15404	Q15404	Ras suppressor protein 1	RSU1	18.5018	17.913	17.7553	17.3436	17.9134	17.9571	4	4	4	23.8	0	10.153
Q15417;E9PDU6	Q15417	Calponin-3	CNN3	19.0951	19.2445	18.994	19.296	19.2086	19.2365	5	4	4	20.1	0	18.699
Q15459	Q15459	Splicing factor 3A subunit 1	SF3A1	16.2668	16.0912	16.4653	16.6719	16.5639	16.4472	2	2	2	2.6	0.0037807	1.2451
Q15691;Q9UPY8;C9JB30	Q15691	Microtubule-associated protein RP/EB family member 1	MAPRE1	18.3654	18.2495	18.2467	18.2129	18.2505	18.1224	8	8	8	37.3	0	13.541
Q15717;M0QZR9	Q15717;M0QZR9	ELAV-like protein 1	ELAVL1	16.2769	16.008	16.2228	16.0066	16.4738	16.4289	2	2	2	7.4	0.0029297	1.3377
Q15758	Q15758	Neutral amino acid transporter B(0)	SLC1A5	16.4387	15.7271	15.878	16.0368	15.9659	16.1926	1	1	1	2	0.0054895	1.0977
Q15907;P62491;H3BMH2;H3BSC1;P57735	Q15907;P62491;H3BMH2;H3BSC1	Ras-related protein Rab-11B;Ras-related protein Rab-11A	RAB11B;RAB11A	19.0906	19.2837	19.105	19.3591	19.3469	19.1115	9	9	5	39.9	0	11.436
Q16222;Q3KQV9	Q16222	UDP-N-acetylhexosamine pyrophosphorylase;UDP-N-acetylgalactosamine pyrophosphorylase;UDP-N-acetylglucosamine pyrophosphorylase	UAP1	17.6946	17.9094	18.0385	17.906	17.7105	17.9083	5	5	5	13.4	0	5.7396
Q16270	Q16270	Insulin-like growth factor-binding protein 7	IGFBP7	15.7493	16.0607	15.9143	16.266	16.7129	16.0876	1	1	1	6	0.0070299	0.9569
Q16401;F2Z3J2	Q16401;F2Z3J2	26S proteasome non-ATPase regulatory subunit 5	PSMD5	16.9945	16.8387	16.6193	16.6154	16.7816	17.1489	5	5	5	10.9	0	2.2044
Q16543;K7EQA9;K7EIU0;K7EL68;K7EKQ2	Q16543;K7EQA9	Hsp90 co-chaperone Cdc37;Hsp90 co-chaperone Cdc37, N-terminally processed	CDC37	19.4995	19.4541	19.6916	19.5385	19.6701	19.4876	5	5	5	17.7	0	8.8644
Q16555;A0A1C7CYX9;Q14194;E5RFU4;H0YBT4;E9PD68;D6RF19	Q16555;A0A1C7CYX9	Dihydropyrimidinase-related protein 2	DPYSL2	20.4141	20.3758	20.3678	20.3125	20.1361	20.2938	22	22	19	59.3	0	142.8
Q16658;C9JPH9;C9JFC0;A0A0A0MSB2	Q16658	Fascin	FSCN1	20.9324	20.8033	20.7416	20.7046	20.8263	20.7719	18	18	18	46.2	0	96.944
Q16666;H3BM18;X6RHM1;A0A0A0MRB1	Q16666	Gamma-interferon-inducible protein 16	IFI16	16.4901	16.7541	16.9497	17.1133	16.5892	16.564	3	3	3	5.1	0	2.3196
Q16698;E5RJD2;E5RJG7;E5RFV2;E5RID6	Q16698;E5RJD2;E5RJG7;E5RFV2	2,4-dienoyl-CoA reductase, mitochondrial	DECR1	19.5232	19.5433	19.4647	19.4303	19.4769	19.4768	7	7	7	27.2	0	47.818
Q16851;A0A087WYS1;E7EUC7;C9JWG0;C9JVG3;C9JQU9;C9JNZ1;C9JTZ5;C9JUW1;C9J6Q0;F2Z3H1	Q16851;A0A087WYS1;E7EUC7	UTP--glucose-1-phosphate uridylyltransferase	UGP2	19.2394	19.3553	19.16	19.056	19.3148	19.2273	10	10	10	24	0	31.73
Q17RC7	Q17RC7	Exocyst complex component 3-like protein 4	EXOC3L4	17.3526	16.4146	16.4299	16.7749	17.1399	17.6413	2	2	2	3.6	0.0094414	0.52154
Q32MZ4;Q9Y608;C9JSU1	Q32MZ4	Leucine-rich repeat flightless-interacting protein 1	LRRFIP1	15.7399	16.2435	15.9909	16.0569	15.7069	15.6353	3	3	3	4.3	0.0030181	1.5173
Q32P28;E2QRI1;H7C2W6	Q32P28	Prolyl 3-hydroxylase 1	LEPRE1	16.5512	16.6691	16.6798	16.973	17.0006	16.4108	3	3	3	4.2	0	2.3857
Q32Q12;P22392;J3KPD9;E7ERL0;O60361;E5RHP0;F6XY72;C9K028	Q32Q12;P22392;J3KPD9;E7ERL0;O60361	Nucleoside diphosphate kinase;Nucleoside diphosphate kinase B;Putative nucleoside diphosphate kinase	NME1-NME2;NME2;NME1;NME2P1	20.7287	20.4175	20.5215	20.4719	20.5332	20.5976	12	12	5	58.2	0	29.988
Q3ZCM7;A0A075B736;Q5SQY0	Q3ZCM7;A0A075B736;Q5SQY0	Tubulin beta-8 chain	TUBB8	20.4036	20.6946	21.0488	20.5469	20.2996	20.0175	9	2	2	24.3	0	91.877
Q53FA7;H7BZH6	Q53FA7	Quinone oxidoreductase PIG3	TP53I3	17.4862	17.9202	17.6083	17.7941	17.8018	16.3511	5	5	5	17.2	0	4.759
Q53GQ0;A0A1B0GVY6;A0A1B0GV93;E9PI21	Q53GQ0;A0A1B0GVY6;A0A1B0GV93	Very-long-chain 3-oxoacyl-CoA reductase	HSD17B12	18.0314	17.795	17.9787	17.8576	17.8405	17.8522	7	7	7	24.7	0	14.835
Q569K6	Q569K6	Coiled-coil domain-containing protein 157	CCDC157	15.6365	15.9976	15.7158	18.1021	17.3729	17.5094	1	1	1	1.2	0.0046168	1.1476
Q56VL3	Q56VL3	OCIA domain-containing protein 2	OCIAD2	16.722	17.1738	16.8727	17.2913	17.6142	16.8401	3	3	3	21.4	0	4.8244
Q58FF6	Q58FF6	Putative heat shock protein HSP 90-beta 4	HSP90AB4P	18.0337	17.5903	17.6087	17.4775	17.5052	18.0396	5	1	1	8.5	0.0030612	1.5965
Q58FF8	Q58FF8	Putative heat shock protein HSP 90-beta 2	HSP90AB2P	18.1983	17.832	17.7896	17.9459	17.7832	18.4949	9	1	1	22.6	0	2.1374
Q9UNF1;Q5H907;Q5H909;Q9Y5V3	Q9UNF1;Q5H907;Q5H909;Q9Y5V3	Melanoma-associated antigen D2;Melanoma-associated antigen D1	MAGED2;MAGED1	15.9101	16.3085	16.1442	16.4381	16.1971	15.9186	2	2	2	4.1	0.0029674	1.4109
Q5JRX3;A0A0A0MRX9;B1APQ0;B1APQ1;H0Y7L7	Q5JRX3;A0A0A0MRX9	Presequence protease, mitochondrial	PITRM1	17.0727	16.7205	17.5169	17.2516	17.4452	16.9645	7	7	7	10.6	0.0021231	1.7838
Q5JXI8;Q13642;A0A494C0D6;Q5JXI3;Q5JXH7;Q5JXH8;A0A0D9SFZ9;Q5JXI2;Q5JXH9;A0A0D9SFB0;A0A0D9SFI6;Q5JXI0;A0A0D9SGB2;A0A0D9SGD1;A0A494C0J3;A0A0D9SEY7;A0A494C1G1;A0A0D9SGC5	Q5JXI8;Q13642;A0A494C0D6;Q5JXI3;Q5JXH7;Q5JXH8;A0A0D9SFZ9;Q5JXI2;Q5JXH9;A0A0D9SFB0;A0A0D9SFI6;Q5JXI0;A0A0D9SGB2	Four and a half LIM domains protein 1	FHL1	19.196	19.523	19.4274	19.5564	19.4267	19.1143	11	11	11	53.3	0	20.384
Q92530;Q5QPM9;Q5QPM7	Q92530;Q5QPM9;Q5QPM7	Proteasome inhibitor PI31 subunit	PSMF1	17.4349	17.0791	17.6891	17.1096	17.2304	17.9319	2	2	2	11.8	0	1.9324
Q9H299;Q5T123	Q9H299;Q5T123	SH3 domain-binding glutamic acid-rich-like protein 3	SH3BGRL3	19.5627	19.5358	19.8504	20.1718	20.0268	20.0399	3	3	3	31.2	0	5.1361
Q9NQW7;Q5T6H7;Q5T6H3;Q5T6H2	Q9NQW7;Q5T6H7	Xaa-Pro aminopeptidase 1	XPNPEP1	16.7361	16.1598	16.6436	16.5018	16.4918	16.3918	4	4	4	7.7	0.0038462	1.3047
Q9H4G4;Q5VZR0;A0A087WUM5	Q9H4G4;Q5VZR0;A0A087WUM5	Golgi-associated plant pathogenesis-related protein 1	GLIPR2	17.0197	17.5638	17.5101	17.9945	17.6782	17.5532	2	2	2	16.9	0	9.1702
Q6DD88;F5H6I7;F5GWF8	Q6DD88;F5H6I7;F5GWF8	Atlastin-3	ATL3	17.5087	17.6625	17.6436	17.5337	17.4489	17.7208	8	8	8	23.1	0	19.392
Q6IBS0;D6RG15;H0Y858	Q6IBS0;D6RG15	Twinfilin-2	TWF2	17.6128	18.1321	17.99	17.9893	18.3541	18.2465	3	3	3	15.5	0	6.0739
Q6NUK1;A0A3B3IU96	Q6NUK1	Calcium-binding mitochondrial carrier protein SCaMC-1	SLC25A24	17.3936	16.9097	17.2906	16.9021	17.0594	16.9866	5	5	5	17	0	3.5071
Q6NZI2	Q6NZI2	Polymerase I and transcript release factor	PTRF	20.3056	20.1685	20.1754	20.3791	20.5999	20.4544	9	9	9	24.9	0	242.88
Q6P587	Q6P587	Acylpyruvase FAHD1, mitochondrial	FAHD1	17.2335	16.6756	16.87	16.8041	16.8601	16.9845	2	2	2	13.4	0	6.1725
Q6PCE3	Q6PCE3	Glucose 1,6-bisphosphate synthase	PGM2L1	16.5005	16.5592	16.1052	16.0747	16.4834	16.5308	3	3	3	5.5	0.0030272	1.5311
Q6XQN6;C9J8U2;G5E977;H0YDA6;H0YF31	Q6XQN6;C9J8U2;G5E977	Nicotinate phosphoribosyltransferase	NAPRT	16.7796	16.6141	16.5415	16.2044	16.5016	16.6161	3	3	3	9.3	0	2.8143
Q70UQ0	Q70UQ0	Inhibitor of nuclear factor kappa-B kinase-interacting protein	IKBIP	16.7377	17.2074	17.5965	17.81	16.9707	17.3421	3	3	3	8	0	3.3945
Q71U36;P0DPH8;P0DPH7;Q6PEY2;F8VQQ4	Q71U36;P0DPH8;P0DPH7;Q6PEY2	Tubulin alpha-1A chain;Tubulin alpha-3E chain	TUBA1A;TUBA3E	21.5121	21.9616	21.6791	20.9476	21.365	21.6802	21	2	1	71.8	0	37.198
Q7KZF4;H7C597	Q7KZF4	Staphylococcal nuclease domain-containing protein 1	SND1	18.233	18.3241	18.4272	18.4995	18.5167	18.3344	21	21	21	30.4	0	21.875
Q7L1Q6;C9IZ80;C9JFN4;Q9Y6E2;C9JV57;C9J188;C9JWF5;E9PFD4;B5MCE7;B5MCH7;E7ETZ4	Q7L1Q6;C9IZ80	Basic leucine zipper and W2 domain-containing protein 1	BZW1	17.2168	17.0365	16.8446	16.8892	17.2354	17.261	6	6	6	16.9	0.0020534	1.6486
Q7L576;A0A0G2JR96;A0A0G2JQT1;E7EW33;H7C229;A0A0G2JQH3;A0A087WVZ5;H0YL50	Q7L576;A0A0G2JR96;A0A0G2JQT1;E7EW33;H7C229	Cytoplasmic FMR1-interacting protein 1	CYFIP1;CYFIP2	17.9288	18.0114	18.3933	18.1584	18.042	18.037	8	8	4	8	0	6.0553
Q7Z406;M0QY43	Q7Z406;M0QY43	Myosin-14	MYH14	21.2365	20.2363	20.4233	20.3389	20.8033	21.1987	11	3	3	5.7	0	9.0296
Q86U42;B4DEH8;G3V4T2	Q86U42;B4DEH8;G3V4T2	Polyadenylate-binding protein 2	PABPN1	16.317	16.0267	15.6044	16.0511	16.3139	16.3006	2	2	2	7.8	0	2.3517
Q86UP2;G3V4Y7;G3V5G2;B7Z6P3;H0YJZ8;G3V5P0;H0YJP2	Q86UP2;G3V4Y7	Kinectin	KTN1	18.1593	18.1748	18.209	18.1159	18.2092	18.221	17	17	17	15	0	9.2973
Q86VP6;A0A0C4DGH5;H0YH27	Q86VP6;A0A0C4DGH5	Cullin-associated NEDD8-dissociated protein 1	CAND1	18.325	18.2124	18.3384	18.3271	18.371	18.3694	18	18	18	19.5	0	28.214
Q8IVM0	Q8IVM0	Coiled-coil domain-containing protein 50	CCDC50	16.8664	18.0369	17.1678	17.7571	17.4779	17.0611	1	1	1	3.9	0	3.0731
Q8IWE2	Q8IWE2	Protein NOXP20	FAM114A1	16.8784	17.0537	17.0267	17.2521	17.3699	17.0576	2	2	2	6.2	0	2.3347
Q8N392	Q8N392	Rho GTPase-activating protein 18	ARHGAP18	16.9765	16.7753	16.6036	16.3537	16.8581	16.7922	4	4	4	6.6	0	3.3736
Q8NBJ5;M0QX72	Q8NBJ5;M0QX72	Procollagen galactosyltransferase 1	COLGALT1	17.366	16.6355	16.7503	16.6874	16.786	17.0333	2	2	2	2.7	0.0020597	1.6549
Q8NBS9	Q8NBS9	Thioredoxin domain-containing protein 5	TXNDC5	22.4105	22.3034	22.1739	22.0697	22.322	22.225	15	15	15	44	0	205.12
Q8TC12;G3V2G6;G3V234	Q8TC12;G3V2G6;G3V234	Retinol dehydrogenase 11	RDH11	16.4865	16.3892	16.7195	16.8168	17.0675	16.5101	2	2	2	8.5	0	2.6154
Q8TCJ2	Q8TCJ2	Dolichyl-diphosphooligosaccharide--protein glycosyltransferase subunit STT3B	STT3B	17.1379	17.4172	17.644	17.7724	17.2219	17.2192	4	4	4	6.1	0	5.9844
Q9NP97;Q8TF09;H3BNG9;H3BPA0;Q7Z4M1;H3BQI1;B1AKR6	Q9NP97;Q8TF09;H3BNG9;H3BPA0;Q7Z4M1;H3BQI1;B1AKR6	Dynein light chain roadblock-type 1;Dynein light chain roadblock-type 2	DYNLRB1;DYNLRB2	17.0306	17.1082	17.1695	17.292	17.1514	16.8622	2	2	2	21.9	0	2.7614
Q8WUM4;A0A3B3IT07;F8WDK9;C9IZF9;F8WEQ7;F8WBR8	Q8WUM4	Programmed cell death 6-interacting protein	PDCD6IP	18.1146	17.9096	17.8224	17.8579	17.9649	18.0486	18	18	18	21.1	0	19.62
Q8WUP2;E7EWE8	Q8WUP2	Filamin-binding LIM protein 1	FBLIM1	17.8363	18.2253	18.2733	17.9697	17.6245	17.486	4	4	4	15.8	0	5.9886
Q8WX93;D6R9F5;H0YA05;F8WA26;A0A3B3ISX8	Q8WX93	Palladin	PALLD	16.6778	16.678	17.0682	16.8386	16.7324	16.9021	4	4	4	3.5	0.0062837	1.0326
Q92522	Q92522	Histone H1x	H1FX	16.5661	16.6323	16.598	16.6298	16.5924	17.1879	1	1	1	4.7	0.0085911	0.89306
Q92526	Q92526	T-complex protein 1 subunit zeta-2	CCT6B	17.4067	17.5391	17.4817	17.6276	NaN	17.606	4	1	1	8.5	0.0086356	0.90597
Q92598;A0A0A0MSM0;O95757;D6RJ96;E9PDE8;R4GN69	Q92598;A0A0A0MSM0	Heat shock protein 105 kDa	HSPH1	17.9407	17.8386	17.9852	17.9695	18.1105	17.8695	10	9	9	17.5	0	13.176
Q92616	Q92616	Translational activator GCN1	GCN1L1	17.5579	16.0877	17.4798	16.1183	17.427	17.3401	3	3	3	1.3	0	3.6857
Q92743;A0A3B3IU24;H0Y7G9	Q92743;A0A3B3IU24	Serine protease HTRA1	HTRA1	17.8403	17.8643	17.3464	17.662	17.6855	17.8814	5	5	5	11.5	0	4.8836
Q92820	Q92820	Gamma-glutamyl hydrolase	GGH	16.9765	17.3308	17.3619	17.2691	17.0996	17.115	4	4	4	15.7	0	4.0092
Q92882	Q92882	Osteoclast-stimulating factor 1	OSTF1	16.7917	16.8989	16.7324	16.4464	16.2566	16.43	3	3	3	22.9	0.0038388	1.3004
Q92896;H3BM42	Q92896;H3BM42	Golgi apparatus protein 1	GLG1	16.7567	16.8401	16.7949	17.0016	16.805	16.6269	5	5	5	6	0	5.3838
Q92900	Q92900	Regulator of nonsense transcripts 1	UPF1	16.4378	16.5053	16.6876	17.4319	15.9996	16.8099	4	4	4	3.7	0	3.1418
Q92905	Q92905	COP9 signalosome complex subunit 5	COPS5	16.8542	16.4386	16.8507	17.2516	17.2202	16.8727	1	1	1	3	0.0054745	1.0808
Q92973;S4R398;O14787;E7EW37;A0A075B780	Q92973	Transportin-1	TNPO1	17.1657	17.3134	17.2123	17.4673	17.2111	17.532	7	7	7	11.7	0	8.9973
Q96AG4;I3L223	Q96AG4	Leucine-rich repeat-containing protein 59	LRRC59	18.9717	19.0706	19.1662	19.076	19.0051	19.2113	6	6	6	24.8	0	15.861
Q96AQ6	Q96AQ6	Pre-B-cell leukemia transcription factor-interacting protein 1	PBXIP1	15.8338	16.3946	15.5694	16.5171	16.1998	16.046	1	1	1	1.8	0.0046382	1.1709
Q96AY3	Q96AY3	Peptidyl-prolyl cis-trans isomerase FKBP10	FKBP10	16.2874	16.3709	16.347	16.2723	16.2644	16.4884	1	1	1	2.1	0.008569	0.8898
Q96C19;H0Y4Y4;Q9BUP0;A0A087X1Z2	Q96C19;H0Y4Y4	EF-hand domain-containing protein D2	EFHD2	17.5007	17.813	17.8493	17.9132	17.9694	17.6435	6	6	6	29.6	0	6.3272
Q96CX2;Q68DU8;Q6ZWB6	Q96CX2	BTB/POZ domain-containing protein KCTD12	KCTD12	18.963	18.7756	18.7654	18.6523	18.5584	18.6154	11	11	11	36	0	21.066
Q96D15;M0QZH0;M0QYB8	Q96D15;M0QZH0	Reticulocalbin-3	RCN3	17.4409	17.4981	17.7337	17.5371	17.4266	17.6953	3	3	3	11.9	0	5.848
Q96G03;E9PD70;E7ENQ8	Q96G03;E9PD70;E7ENQ8	Phosphoglucomutase-2	PGM2	17.0859	17.1293	NaN	16.6229	16.5873	17.2814	2	2	2	2.8	0.0020855	1.709
Q96HE7;G3V2H0;Q86YB8;G3V5B3;Q5TAE8;G3V3E6	Q96HE7	ERO1-like protein alpha	ERO1L	17.6952	17.635	17.7867	17.7395	17.5043	17.1754	7	7	7	18.6	0	10.205
Q96I99;E9PDQ8;H0Y852	Q96I99;E9PDQ8	Succinyl-CoA ligase [GDP-forming] subunit beta, mitochondrial	SUCLG2	17.1091	17.1133	16.9346	17.4319	17.7386	17.396	6	6	6	16	0	35.763
Q96IX5	Q96IX5	Up-regulated during skeletal muscle growth protein 5	USMG5	18.1427	18.7454	18.6711	18.3505	18.0968	18.1073	1	1	1	25.9	0	26.294
Q96IZ0	Q96IZ0	PRKC apoptosis WT1 regulator protein	PAWR	16.6925	17.332	17.2358	17.5705	17.6522	17.2098	2	2	2	8.5	0	2.3924
Q96JJ7;B4DIE3	Q96JJ7	Protein disulfide-isomerase TMX3	TMX3	17.569	17.6901	17.27	17.5576	17.597	17.5401	5	5	5	12.1	0	12.059
Q96KP4;J3QKT2;J3QQN6;J3QR27;J3QLU1;J3QKQ0;J3QRD0;J3QL02;J3KSV5;A0A087WYZ1;J3QRA8;J3KSS4;J3KRD5;A0A087WVS2;J3QRP4;J3QRH4	Q96KP4;J3QKT2;J3QQN6;J3QR27;J3QLU1;J3QKQ0;J3QRD0;J3QL02;J3KSV5;A0A087WYZ1	Cytosolic non-specific dipeptidase	CNDP2	17.874	17.3331	17.8551	17.6137	17.5872	17.6463	9	9	9	25.1	0	12.601
Q96N66;A9C4B8;H7C2M4;C9J4E9;A0A0G2JNX6;M0R1Z5	Q96N66	Lysophospholipid acyltransferase 7	MBOAT7	18.7652	18.7739	18.8384	19.1653	18.8726	18.8657	6	6	6	18.4	0	11.12
Q96P70	Q96P70	Importin-9	IPO9	17.4265	16.6081	16.592	17.1897	16.3457	16.593	4	4	4	6.6	0	3.697
Q96QK1;I3L4S0;A0A1W2PP10;A0A3B3ITD4	Q96QK1	Vacuolar protein sorting-associated protein 35	VPS35	17.9365	17.9994	18.0417	17.9171	17.7259	17.8929	10	10	10	16.3	0	17.341
Q96QV1	Q96QV1	Hedgehog-interacting protein	HHIP	18.1591	18.0958	17.8995	18.2099	18.1321	18.1554	5	5	5	8.7	0	6.7437
Q96TA1	Q96TA1	Niban-like protein 1	FAM129B	17.3145	17.2718	17.4336	17.4447	17.0978	17.205	6	6	6	11.7	0	4.5237
Q99436;Q5TBG5	Q99436;Q5TBG5	Proteasome subunit beta type-7;Proteasome subunit beta type	PSMB7	17.8055	18.2572	18.0267	18.154	18.6297	18.2059	2	2	2	7.6	0.0010741	1.8965
Q99497;K7ELW0;K7EN27	Q99497;K7ELW0;K7EN27	Protein deglycase DJ-1	PARK7	19.443	19.2736	19.3174	19.1894	19.4574	19.3432	7	7	7	50.3	0	20.55
Q99536;K7ERT7;K7ESA3;K7ENX2;K7EM19;K7EJM4;K7ER81	Q99536;K7ERT7	Synaptic vesicle membrane protein VAT-1 homolog	VAT1	19.1574	19.1014	19.1272	19.2622	18.9442	19.0675	12	12	12	48.6	0	59.302
Q99714;Q5H928	Q99714;Q5H928	3-hydroxyacyl-CoA dehydrogenase type-2	HSD17B10	17.0042	16.8259	16.8908	17.0909	16.87	17.142	8	8	8	46	0	6.6298
Q99805	Q99805	Transmembrane 9 superfamily member 2	TM9SF2	16.5249	16.6639	16.7881	16.4844	16.8894	16.7283	3	3	3	5.3	0	2.6653
Q99832;F8WAM2	Q99832	T-complex protein 1 subunit eta	CCT7	19.0867	19.0707	19.0508	19.0008	19.0603	19.0703	14	14	14	32.4	0	25.018
Q99961	Q99961	Endophilin-A2	SH3GL1	17.652	16.5817	16.7349	16.7801	17.0254	17.4279	2	2	2	12.2	0.0029762	1.4337
Q9BR76;A0A087WW53;F5H390;F5H0D2	Q9BR76;A0A087WW53;F5H390;F5H0D2	Coronin-1B;Coronin	CORO1B	17.4736	17.1467	16.8425	17.4267	17.5986	17.3261	4	4	4	7.8	0	2.7275
Q9BRA2;I3L0K2;I3L3M7;I3L2R6	Q9BRA2;I3L0K2;I3L3M7;I3L2R6	Thioredoxin domain-containing protein 17	TXNDC17	17.2573	17.1598	17.1563	17.1659	17.0806	17.1103	2	2	2	18.7	0	3.7983
Q9BRF8	Q9BRF8	Serine/threonine-protein phosphatase CPPED1	CPPED1	18.3912	18.6727	18.2677	18.5512	18.6853	18.4864	4	4	4	18.2	0	4.1385
Q9BRX8	Q9BRX8	Redox-regulatory protein FAM213A	FAM213A	17.9176	17.8751	17.8441	17.6385	17.4778	17.8876	4	4	4	19.2	0	3.8542
Q9BS26	Q9BS26	Endoplasmic reticulum resident protein 44	ERP44	19.0997	19.0595	18.8913	19.0371	19.035	19.0774	8	8	8	23.9	0	32.01
Q9BS40	Q9BS40	Latexin	LXN	16.6447	17.4095	17.4921	17.2167	16.7751	17.0857	1	1	1	8.1	0	2.5097
Q9BSJ8;F8VZB1	Q9BSJ8	Extended synaptotagmin-1	ESYT1	18.0898	18.2321	18.1961	18.1463	18.0814	18.228	16	16	16	20	0	16.214
Q9BTV4;V9GY05	Q9BTV4	Transmembrane protein 43	TMEM43	17.3225	17.3803	17.4129	17.3398	17.5001	17.4868	7	7	7	28.2	0	15.559
Q9BUF5;K7ESM5;K7EL29;K7ES63;K7EN98;K7ESQ3;K7EQT3;K7EJ64;K7ERA8;K7EJZ4;K7EPE5;K7EK43	Q9BUF5;K7ESM5	Tubulin beta-6 chain	TUBB6	20.2582	20.2477	20.4877	20.2558	20.1176	20.1518	20	15	10	65.5	0	161.77
Q9BVA1	Q9BVA1	Tubulin beta-2B chain	TUBB2B	16.1228	16.2078	16.0289	17.0174	17.0355	15.5955	19	1	1	58.4	0.0094862	0.53662
Q9BVC6	Q9BVC6	Transmembrane protein 109	TMEM109	17.6816	17.6544	17.8246	17.9447	17.7907	18.0946	1	1	1	4.9	0.0070114	0.95516
Q9BVK6	Q9BVK6	Transmembrane emp24 domain-containing protein 9	TMED9	19.477	19.5342	19.442	19.3335	18.9068	19.0615	4	4	4	12.8	0	42.418
Q9BX97	Q9BX97	Plasmalemma vesicle-associated protein	PLVAP	17.97	17.5355	17.0081	18.6929	17.8501	18.7939	2	2	2	4.3	0.0090461	0.77068
Q9H0U4;E9PLD0;Q92928	Q9H0U4;E9PLD0;Q92928	Ras-related protein Rab-1B;Putative Ras-related protein Rab-1C	RAB1B;RAB1C	20.664	20.6003	20.6823	20.5122	20.5538	20.7666	6	6	1	33.3	0	13.853
Q9H223	Q9H223	EH domain-containing protein 4	EHD4	19.4446	19.3731	19.5106	19.5148	19.3827	19.5501	16	15	14	34.4	0	62.619
Q9H2U2;D6R967;H0Y9D8	Q9H2U2;D6R967;H0Y9D8	Inorganic pyrophosphatase 2, mitochondrial	PPA2	17.0992	17.4086	17.3318	17.2275	17.7853	17.101	2	2	2	7.5	0.0029499	1.386
Q9H444	Q9H444	Charged multivesicular body protein 4b	CHMP4B	16.3537	17.1319	17.2517	17.7197	17.4654	17.5592	2	2	2	10.7	0	3.7474
Q9H4A4;A6NKB8;C9JMZ3;A0A087WUS4;H7C2T3;A0A087WU27	Q9H4A4;A6NKB8	Aminopeptidase B	RNPEP	17.4645	17.4829	17.6798	17.2855	17.2954	17.5249	5	5	5	11.1	0	4.5176
Q9H8L6;V9GY43;V9GYS9	Q9H8L6	Multimerin-2	MMRN2	16.5106	15.9954	15.9378	16.2497	NaN	NaN	4	4	4	6.2	0	2.6504
Q9H8Y8	Q9H8Y8	Golgi reassembly-stacking protein 2	GORASP2	16.0925	16.3045	16.2386	16.2037	16.1123	16.2067	1	1	1	2.7	0.003	1.4853
Q9H9B4;D6RAE9;D6RDG7;S4R2X2;D6RFI0	Q9H9B4;D6RAE9;D6RDG7;S4R2X2;D6RFI0	Sideroflexin-1	SFXN1	17.0273	17.0293	16.7811	17.2093	16.8012	17.1956	2	2	2	7.1	0	3.5405
Q9HB71	Q9HB71	Calcyclin-binding protein	CACYBP	17.3298	17.0152	17.5208	NaN	17.1532	NaN	2	2	2	7.9	0.0029155	1.3304
Q9HDC9;H0Y512	Q9HDC9;H0Y512	Adipocyte plasma membrane-associated protein	APMAP	19.0409	19.0033	18.9674	18.8018	18.9901	18.8378	8	8	8	25.2	0	19.092
Q9NP74;S4R313	Q9NP74;S4R313	Palmdelphin	PALMD	16.338	16.9947	16.7083	17.6016	16.8876	17.1244	2	2	2	4.7	0	2.6226
Q9NPY3	Q9NPY3	Complement component C1q receptor	CD93	16.251	16.2514	16.1812	16.1948	16.0795	16.2744	2	2	2	4.9	0.0037915	1.2573
Q9NQ88;A0A0U1RQD1	Q9NQ88;A0A0U1RQD1	Fructose-2,6-bisphosphatase TIGAR	TIGAR	16.7423	16.9749	16.6702	16.8819	16.6734	16.8763	2	2	2	10.4	0.0038425	1.3015
Q9NQR4	Q9NQR4	Omega-amidase NIT2	NIT2	15.6324	16.0658	16.0452	15.8098	16.124	15.743	1	1	1	5.4	0.0010811	1.9114
Q9NR12	Q9NR12	PDZ and LIM domain protein 7	PDLIM7	16.5106	17.7479	17.382	16.9413	16.839	16.6575	3	3	3	9.8	0	3.1724
Q9NR31;Q9Y6B6;H0Y5E8;X1WI22;D6RAA2;Q5SQT8;Q9H029;D6RDB2;D6RD69	Q9NR31;Q9Y6B6;H0Y5E8	GTP-binding protein SAR1a;GTP-binding protein SAR1b	SAR1A;SAR1B	18.5097	18.3699	18.3965	18.5141	18.3823	18.6533	3	3	3	15.7	0	4.4815
Q9NR45;Q5TBR0;Q5TBR1	Q9NR45;Q5TBR0	Sialic acid synthase	NANS	17.301	17.6106	17.531	17.6836	17.2859	17.4439	3	3	3	12.3	0	4.7321
Q9NRV9;A0A3B3IRV5;F5GWX2;H0YG71	Q9NRV9;A0A3B3IRV5;F5GWX2	Heme-binding protein 1	HEBP1	18.0503	18.5536	18.316	18.5508	18.5937	18.4882	5	5	5	32.8	0	5.9066
Q9NRX4	Q9NRX4	14 kDa phosphohistidine phosphatase	PHPT1	19.0967	18.8203	19.0044	18.5846	18.9368	18.4025	3	3	3	34.4	0	9.9899
Q9NSD9	Q9NSD9	Phenylalanine--tRNA ligase beta subunit	FARSB	16.9097	16.5519	16.3302	15.9109	16.5384	16.5186	4	4	4	6.1	0.0094118	0.51122
Q9NSE4	Q9NSE4	Isoleucine--tRNA ligase, mitochondrial	IARS2	15.9301	16.4757	16.1174	16.2819	16.255	15.7675	4	4	4	5	0.0092736	0.45619
Q9NVD7;E9PS97;Q9HBI1;A0A087WZB5	Q9NVD7;E9PS97	Alpha-parvin	PARVA	18.0332	17.72	17.8849	17.9792	17.924	18.1138	5	5	5	17.5	0	15.19
Q9NWV4	Q9NWV4	UPF0587 protein C1orf123	C1orf123	17.1472	17.555	17.6945	17.6886	17.5359	17.3103	1	1	1	10.6	0	2.2126
Q9NYU2	Q9NYU2	UDP-glucose:glycoprotein glucosyltransferase 1	UGGT1	17.274	17.0756	17.1807	17.0858	16.986	17.1513	7	7	7	5.6	0	9.4622
Q9NZ08;H0Y9X5	Q9NZ08	Endoplasmic reticulum aminopeptidase 1	ERAP1	17.088	16.6584	16.7791	17.0385	16.7629	17.2531	4	4	4	5.1	0	2.1224
Q9NZB2;A0A0C4DH52	Q9NZB2;A0A0C4DH52	Constitutive coactivator of PPAR-gamma-like protein 1	FAM120A	16.0119	15.9449	15.6457	15.848	16.2258	16.1663	2	2	2	2.5	0	3.5371
Q9NZL9;H7C0X7	Q9NZL9;H7C0X7	Methionine adenosyltransferase 2 subunit beta	MAT2B	17.2949	17.1137	16.9787	17.0316	17.1945	17.4831	3	3	3	10.2	0	3.1602
Q9NZM1;H0YD14	Q9NZM1;H0YD14	Myoferlin	MYOF	19.0207	19.0132	19.1094	19.0938	19.0843	18.9867	45	45	44	28.7	0	76.239
Q9NZN4	Q9NZN4	EH domain-containing protein 2	EHD2	19.085	18.9982	19.0566	18.84	18.8681	18.9868	22	22	20	58.9	0	56.219
Q9P035;H3BPZ1;H3BS72;H3BMZ1;H3BRL8	Q9P035;H3BPZ1;H3BS72	Very-long-chain (3R)-3-hydroxyacyl-CoA dehydratase 3	HACD3	17.0886	16.9581	17.2162	16.9259	16.8792	17.3671	4	4	4	13.8	0	3.9565
Q9P258	Q9P258	Protein RCC2	RCC2	16.3099	16.2181	15.5917	15.6283	16.2941	15.8818	3	3	3	5.9	0.0090312	0.7493
Q9P2E9;A0A087WVV2;F8W7S5;A0A087WU26;Q8N4C6;V9GY78;A2A2S5;H0YDJ4;H9KV85;E9PN67;C9J066	Q9P2E9;A0A087WVV2;F8W7S5	Ribosome-binding protein 1	RRBP1	18.3433	18.6893	18.583	18.8843	19.0059	18.6233	17	17	17	15.7	0	83.364
Q9P2J5	Q9P2J5	Leucine--tRNA ligase, cytoplasmic	LARS	16.6093	16.3454	16.6867	16.7749	16.6668	16.7036	6	6	6	7.6	0	2.4618
Q9UBG0	Q9UBG0	C-type mannose receptor 2	MRC2	16.913	NaN	16.6461	17.1982	NaN	16.7469	2	2	2	2	0.0070175	0.95518
Q9UBI6	Q9UBI6	Guanine nucleotide-binding protein G(I)/G(S)/G(O) subunit gamma-12	GNG12	19.2003	19.6157	19.4576	19.2437	19.7483	19.6595	4	4	4	66.7	0	8.2971
Q9UBQ7;U3KQ56	Q9UBQ7;U3KQ56	Glyoxylate reductase/hydroxypyruvate reductase	GRHPR	17.801	17.7588	17.9236	17.7208	17.7513	17.6063	8	8	8	32.9	0	7.3058
Q9UBR2	Q9UBR2	Cathepsin Z	CTSZ	19.5737	19.6089	19.5293	19.5756	19.4961	19.5759	5	5	5	18.2	0	36.19
Q9UBS4;H7C2Y5	Q9UBS4	DnaJ homolog subfamily B member 11	DNAJB11	16.7769	16.5217	16.7425	16.2977	16.3856	16.3596	4	4	4	17.3	0	3.3011
Q9UDW1	Q9UDW1	Cytochrome b-c1 complex subunit 9	UQCR10	17.9968	17.8166	17.949	17.7148	17.8373	18.0761	2	2	2	38.1	0	3.2033
Q9UDY4;C9JUL4;P25685;M0R1D6;M0QZD0;M0QYT3;M0QXK0;M0R080	Q9UDY4	DnaJ homolog subfamily B member 4	DNAJB4	17.548	17.4541	17.6687	17.8631	17.5215	17.5505	6	6	6	24	0	7.9586
Q9UHD8;K7EK18;K7EL40;K7ER52;K7EIE4;K7EQD7;K7EIR4;K7EKN4;K7EN52;K7ENQ5;K7EJZ2;K7ELJ9;K7EQ08;K7ER14;K7EJL9	Q9UHD8;K7EK18;K7EL40;K7ER52;K7EIE4;K7EQD7	Septin-9	2009-09-01	17.478	17.4752	17.2959	17.1542	17.3747	17.4448	5	5	5	9.6	0	5.4921
Q9UIJ7	Q9UIJ7	GTP:AMP phosphotransferase AK3, mitochondrial	AK3	16.3657	16.4914	16.5977	NaN	16.8642	NaN	1	1	1	6.6	0.0020812	1.7009
Q9UJU6;F8WBG8;H0Y5J4;B4DDD6;F2Z2V3;F8WB73;F8WCK3;F2Z3E3;F8WC20;F8WBB2;F8WFE1	Q9UJU6;F8WBG8;H0Y5J4;B4DDD6	Drebrin-like protein	DBNL	17.1359	17.4992	17.2453	17.2452	17.3819	17.0849	4	4	4	11.4	0	4.8249
Q9UJY4	Q9UJY4	ADP-ribosylation factor-binding protein GGA2	GGA2	21.8341	22.6424	21.7903	22.8452	22.843	22.2595	1	1	1	1.5	0	5.7803
Q9UJZ1;A0A087WYB4;F2Z2I8	Q9UJZ1;A0A087WYB4;F2Z2I8	Stomatin-like protein 2, mitochondrial	STOML2	18.157	18.2327	18.0932	18.5412	18.4377	18.0298	6	6	6	22.2	0	16.334
Q9UKX3	Q9UKX3	Myosin-13	MYH13	17.1424	17.6798	18.1706	17.6096	17.102	17.4239	3	2	2	2.1	0.0094787	0.5347
Q9UL25	Q9UL25	Ras-related protein Rab-21	RAB21	17.0438	17.0069	16.8425	17.0487	17.1967	16.7857	4	4	4	20.9	0	8.5318
Q9ULC4	Q9ULC4	Malignant T-cell-amplified sequence 1	MCTS1	15.9969	16.5791	15.8484	16.6715	16.6369	16.4977	1	1	1	5.5	0.0078603	0.93854
Q9ULV4;B4E3S0;F8W1H8;F8VUX3;F8VSA4;F8VRE9;F8VTT6;F8VVB7;F8VV53;H0YHL7	Q9ULV4;B4E3S0;F8W1H8;F8VUX3;F8VSA4;F8VRE9;F8VTT6;F8VVB7	Coronin-1C;Coronin	CORO1C	17.6038	17.2876	17.5073	17.3592	17.2562	17.4028	4	4	4	14.6	0	2.557
Q9UMS4	Q9UMS4	Pre-mRNA-processing factor 19	PRPF19	15.9409	15.8686	15.8937	16.1914	16.0983	16.8584	2	2	2	4.8	0.0029644	1.4052
Q9UNM6;A0A087WUL9;J3KNQ3;E9PL38;H0YD73;E9PPD2;E9PQG3	Q9UNM6;A0A087WUL9;J3KNQ3	26S proteasome non-ATPase regulatory subunit 13	PSMD13	18.0545	17.8831	17.8969	17.6582	18.0204	18.0511	7	7	7	18.4	0	8.8221
Q9UQ80;F8VR77;H0YIN7;F8W0A3;F8VZ69	Q9UQ80;F8VR77	Proliferation-associated protein 2G4	PA2G4	18.9695	19.1929	18.896	19.1647	19.2575	19.1297	5	5	5	12.7	0	4.5097
Q9Y224;G3V4C6;G3V4E7;H0YJB9	Q9Y224;G3V4C6	UPF0568 protein C14orf166	C14orf166	17.0897	16.403	16.6064	16.7101	15.8658	17.0661	3	3	3	17.6	0.0091286	0.79607
Q9Y265;J3QLR1;H7C4G5;E7ETR0	Q9Y265	RuvB-like 1	RUVBL1	17.4058	17.4151	17.5706	17.877	17.6677	17.5023	3	3	3	10.3	0	8.9253
Q9Y266;A0A0A0MSS4;A0A0A0MSU9	Q9Y266	Nuclear migration protein nudC	NUDC	18.6192	18.732	18.5306	18.8089	18.6242	18.7152	5	5	5	16.6	0	8.2171
Q9Y277;E5RJN6;E5RHZ6;E5RHE1;E5RK27;E5RFP6	Q9Y277;E5RJN6;E5RHZ6	Voltage-dependent anion-selective channel protein 3	VDAC3	17.8029	18.0907	17.9982	18.2865	17.7997	18.1168	5	5	5	26.1	0	16.165
Q9Y2A7	Q9Y2A7	Nck-associated protein 1	NCKAP1	17.4065	17.4329	17.5181	17.1791	17.4659	17.5975	6	6	6	6.1	0	6.5341
Q9Y2Q3;E9PFN5	Q9Y2Q3;E9PFN5	Glutathione S-transferase kappa 1	GSTK1	17.1145	16.7492	17.2882	17.1516	17.0086	16.9776	3	3	3	18.1	0	6.1442
Q9Y2Z0	Q9Y2Z0	Suppressor of G2 allele of SKP1 homolog	SUGT1	18.4987	18.584	18.4498	18.9823	18.7152	18.4054	7	7	7	23.3	0	6.0367
Q9Y305;C9J7L8;H7C5Q2	Q9Y305;C9J7L8	Acyl-coenzyme A thioesterase 9, mitochondrial	ACOT9	16.8529	16.8807	16.9417	16.9675	17.2904	16.8986	3	3	3	8	0.0020429	1.6156
Q9Y3D6	Q9Y3D6	Mitochondrial fission 1 protein	FIS1	18.7214	18.2348	18.0426	18.0709	18.0578	18.2567	4	4	4	34.2	0	6.796
Q9Y3F4;H0YH33	Q9Y3F4	Serine-threonine kinase receptor-associated protein	STRAP	17.6992	17.9064	17.4929	17.8722	17.8637	17.6743	8	8	8	28	0	4.4472
Q9Y3I0	Q9Y3I0	tRNA-splicing ligase RtcB homolog	RTCB	17.0319	17.3081	17.2341	17.2203	17.2941	17.0656	6	6	6	18.8	0	4.6667
Q9Y3U8;J3QSB5	Q9Y3U8	60S ribosomal protein L36	RPL36	19.808	19.5021	19.5875	19.8126	19.4996	19.86	3	3	3	21.9	0	11.647
Q9Y490;Q9Y4G6;H0YMT1;A0A1B0GVU7	Q9Y490	Talin-1	TLN1	20.3744	20.4732	20.3991	20.4553	20.4035	20.3651	69	69	69	39.9	0	323.31
Q9Y4D7;H0YAB2	Q9Y4D7;H0YAB2	Plexin-D1	PLXND1	15.9239	15.9147	15.9654	16.2322	16.0648	16.1456	3	3	3	1.8	0	2.5049
Q9Y5P6	Q9Y5P6	Mannose-1-phosphate guanyltransferase beta	GMPPB	16.1706	16.2456	NaN	16.2434	16.618	16.4707	2	2	2	6.1	0.0086505	0.91115
Q9Y617	Q9Y617	Phosphoserine aminotransferase	PSAT1	17.2986	17.2046	17.3764	17.4692	17.5036	17.1894	6	6	6	16.8	0	4.8585
Q9Y678;Q9UBF2;H0Y8X7	Q9Y678	Coatomer subunit gamma-1	COPG1	18.6855	18.4433	18.5519	18.4059	18.5113	18.4529	22	22	22	37.6	0	27.402
Q9Y696	Q9Y696	Chloride intracellular channel protein 4	CLIC4	21.1811	21.1365	21.102	21.2339	21.0219	21.0799	16	16	16	66	0	73.086
Q9Y6N5;H3BNX3;H3BMS6;A0A1B0GXB4;H3BV36;H3BNP9	Q9Y6N5;H3BNX3;H3BMS6	Sulfide:quinone oxidoreductase, mitochondrial	SQRDL	17.0991	17.0852	17.1668	17.244	16.8033	16.9593	6	6	6	17.8	0	7.8499

## Sheet: Total proteome_BP
This sheet consists on Gene ontology terms for enriched biological process
Category	Term	Count	%	PValue	Genes	List Total	Pop Hits	Pop Total	Fold Enrichment	Bonferroni	Benjamini	FDR
GOTERM_BP_DIRECT	GO:0006413~translational initiation	96	8.45815	6.04223e-80	EIF4A2, RPL4, EIF4A1, RPL5, RPL30, RPL3, RPL32, RPL31, RPL34, RPLP1, RPLP0, RPL10A, RPL8, RPL9, RPL6, RPL7, RPS4X, RPS14, RPL7A, RPS17, RPS16, RPS19, RPL18A, RPS18, RPL36, RPLP2, RPL35, RPL38, RPS11, RPS10, RPS13, RPS12, EIF5B, RPS9, RPL21, RPS7, EIF1AX, RPS8, RPL23, RPS5, RPL22, RPS6, RPL13A, RPS3A, RPSA, RPL37A, RPL24, RPL27, RPL26, PABPC1, RPL29, RPL28, RPL10, RPL12, RPL11, RPS15A, EIF4H, RPS3…	1115	137	16792	10.5531	2.21991e-76	2.21991e-76	2.15285e-76
GOTERM_BP_DIRECT	GO:0098609~cell-cell adhesion	121	10.6608	2.26725e-69	RPL34, HDLBP, PARK7, ENO1, BZW1, RPL6, KIF5B, RUVBL1, BSG, TRIM25, SH3GL1, SH3GLB1, SWAP70, TMOD3, SND1, FSCN1, RPL24, CHMP4B, TAGLN2, RPL29, EPHA2, LRRC59, DDX6, MACF1, TWF2, TWF1, ARHGAP18, IQGAP1, RTN4, CORO1B, CNN3, CNN2, SDCBP, LDHA, SNX1, SNX2, CALD1, PRDX1, PCBP1, PACSIN2, H1FX, SFN, SPTBN1, S100A11, VASP, HSPA8, HSPA5, IDH1, RDX, EEF2, PAICS, PRDX6, RPS26, EHD1, HNRNPK, EHD4, EIF2S3, FASN…	1115	271	16792	6.72425	8.32987e-66	2.92051e-66	2.83227e-66
GOTERM_BP_DIRECT	GO:0006614~SRP-dependent cotranslational protein targeting to membrane	75	6.60793	2.38474e-69	RPL4, SRP19, RPL5, RPL30, RPL3, RPL32, RPL31, RPL34, RPLP1, RPLP0, RPL10A, SRP14, RPL8, RPL9, RPL6, RPL7, RPS4X, RPS14, SEC61A1, RPL7A, RPS17, RPS16, RPS19, RPL18A, RPS18, RPL36, RPLP2, RPL35, RPL38, RPS11, RPS10, RPS13, RPS12, RPS9, RPL21, RPS7, RPS8, RPL23, RPS5, RPL22, RPS6, SSR3, RPL13A, RPS3A, RPSA, SRP9, RPL37A, RPL24, RPL27, RPL26, RPL29, RPL28, RPL10, RPL12, RPL11, RPS15A, SRP72, RPS3, RP…	1115	94	16792	12.016	8.76153e-66	2.92051e-66	2.83227e-66
GOTERM_BP_DIRECT	GO:0000184~nuclear-transcribed mRNA catabolic process, nonsense-mediated decay	76	6.69604	1.98601e-58	RPL4, RPL5, RPL30, RPL3, RPL32, RPL31, RPL34, RPLP1, RPLP0, PPP2R2A, RPL10A, RPL8, RPL9, RPL6, RPL7, RPS4X, RPS14, RPL7A, RPS17, RPS16, RPS19, RPL18A, PPP2R1A, RPS18, RPL36, RPLP2, RPL35, RPL38, RPS11, RPS10, RPS13, RPS12, UPF1, RPS9, RPL21, RPS7, RPS8, RPL23, RPS5, RPL22, RPS6, RPL13A, RPS3A, RPSA, RPL37A, RPL24, RPL27, ETF1, RPL26, PABPC1, RPL29, RPL28, RPL10, RPL12, RPL11, GSPT1, PPP2CA, RPS15…	1115	119	16792	9.61821	7.2966e-55	1.82415e-55	1.76904e-55
GOTERM_BP_DIRECT	GO:0019083~viral transcription	69	6.0793	1.88028e-51	RPL4, RPL5, RPL30, RPL3, RPL32, RPL31, RPL34, RPLP1, RPLP0, RPL10A, RPL8, RPL9, RPL6, RPL7, RPS4X, RPS14, RPL7A, RPS17, RPS16, RPS19, RPL18A, RPS18, RPL36, RPLP2, RPL35, RPL38, RPS11, RPS10, RPS13, RPS12, RPS9, RPL21, RPS7, RPS8, RPL23, RPS5, RPL22, RPS6, RPL13A, RPS3A, RPSA, RPL37A, RPL24, RPL27, RPL26, RPL29, RPL28, RPL10, RPL12, RPL11, RPS15A, TPR, RPS3, RPL14, RPL13, RPS2, RPL15, RPS27A, RPL1…	1115	112	16792	9.27809	6.90815e-48	1.38163e-48	1.33989e-48
GOTERM_BP_DIRECT	GO:0006412~translation	89	7.84141	1.06805e-40	SLC25A1, RPL4, RPL5, SLC25A3, RPL30, RPL3, RPL32, RPL31, RPL34, RPLP1, RPLP0, RPL10A, RPL8, RPL9, RPL6, RPL7, RPS4X, RPS14, RPL7A, RPS17, RPS16, RPS19, RPL18A, RPL36AL, RPS18, RPL36, RPLP2, RPL35, RPL38, RPS11, RPS10, RPS13, RPS12, RPS9, WARS, RPL21, RPS7, RPS8, RPL23, RPS5, RPL22, RPS6, SARS, RPL13A, RPS3A, RPSA, RPL37A, RPL24, RPL27, RPL26, RPL29, SLC25A5, RPL28, SLC25A11, SLC25A6, RPL10, RPL12…	1115	253	16792	5.29782	3.92402e-37	6.54004e-38	6.34245e-38
GOTERM_BP_DIRECT	GO:0006364~rRNA processing	71	6.25551	1.22278e-30	RPL4, RPL5, RPL30, RPL3, RPL32, RPL31, RPL34, RPLP1, RPLP0, RPL10A, RPL8, RPL9, RPL6, RPL7, RPS4X, RPS14, RPL7A, RPS17, RPS16, RPS19, RPL18A, RPS18, RPL36, RPLP2, RPL35, RPL38, RPS11, RPS10, RPS13, RPS12, RPS9, RPL21, RPS7, RPS8, RPL23, RPS5, RPL22, RPS6, RPL13A, RPS3A, RPSA, RPL37A, SBDS, RPL24, RPL27, RPL26, RPL29, RPL28, RPL10, RPL12, RPL11, RPS27L, RPS15A, RPS3, RPL14, RPL13, RPS2, RPL15, RPS…	1115	214	16792	4.99657	4.49248e-27	6.29641e-28	6.10618e-28
GOTERM_BP_DIRECT	GO:0043488~regulation of mRNA stability	50	4.40529	1.37102e-30	YWHAB, HSPB1, ELAVL1, PSMD8, PSMD6, PSMD7, XPO1, PSMD4, PSMD5, PSMD2, PSMD3, PSMD1, TNPO1, YWHAZ, PSMA5, PSMA6, PSMA3, PSMA4, PSMA1, PSMA2, PSME2, PABPC1, PSMD10, PSMD12, SET, PSMD11, ANP32A, PSMD14, PSMD13, PSMA7, PSMB6, PSMB7, PSMB4, PSMB5, PSMB2, PSMB3, PSMB1, PSMF1, RPS27A, HSPA8, PSMC5, PSMC6, PSMC3, PSMC4, PSMC1, APEX1, PSMC2, HNRNPD, EIF4G1, HSPA1A	1115	103	16792	7.31072	5.03713e-27	6.29641e-28	6.10618e-28
GOTERM_BP_DIRECT	GO:0006521~regulation of cellular amino acid metabolic process	35	3.0837	2.57949e-28	PSMD10, PSMD12, PSMD11, PSMD14, PSMD13, PSMA7, PSMD8, PSMB6, PSMB7, PSMD6, PSMB4, PSMD7, PSMB5, PSMD4, PSMB2, PSMD5, PSMB3, PSMD2, PSMD3, PSMB1, PSMD1, PSMF1, PSMA5, PSMA6, PSMC5, PSMA3, PSMC6, PSMA4, PSMC3, PSMA1, PSMC4, PSMA2, PSMC1, PSMC2, PSME2	1115	51	16792	10.3354	9.47704e-25	1.053e-25	1.02119e-25
GOTERM_BP_DIRECT	GO:0002479~antigen processing and presentation of exogenous peptide antigen via MHC class I, TAP-dependent	38	3.34802	9.17866e-28	PSMD10, PSMD12, PSMD11, PSMD14, PSMD13, PSMA7, PSMD8, PSMB6, PSMB7, PSMD6, PSMB4, PSMD7, PSMB5, PSMD4, PSMB2, PSMD5, PSMB3, PSMD2, PSMD3, PSMB1, PSMD1, ITGAV, PSMF1, B2M, HLA-A, PSMA5, PSMA6, PSMC5, PSMA3, PSMC6, PSMA4, PSMC3, PSMA1, PSMC4, PSMA2, PSMC1, PSMC2, PSME2	1115	63	16792	9.08386	3.37224e-24	3.37224e-25	3.27036e-25
GOTERM_BP_DIRECT	GO:0038061~NIK/NF-kappaB signaling	38	3.34802	9.41436e-27	PSMD10, PSMD12, PSMD11, PSMD14, PSMD13, PSMA7, PSMD8, PSMB6, PSMB7, PSMD6, PSMB4, PSMD7, PSMB5, PSMD4, PSMB2, PSMD5, PSMB3, PSMD2, PSMD3, PSMB1, PSMD1, PSMF1, RPS27A, SKP1, PSMA5, PSMA6, PSMC5, PSMA3, PSMC6, PSMA4, PSMC3, PSMA1, PSMC4, PSMA2, PSMC1, PSMC2, PSME2, UBE2M	1115	66	16792	8.67096	3.45884e-23	3.1444e-24	3.0494e-24
GOTERM_BP_DIRECT	GO:0060071~Wnt signaling pathway, planar cell polarity pathway	44	3.87665	1.33244e-26	PSMD10, PSMD12, PSMD11, PSMD14, PSMD13, CLTC, AP2A1, AP2A2, PSMA7, PSMD8, CDC42, PSMB6, PSMB7, PSMD6, PSMB4, PSMD7, PSMB5, PSMD4, PSMB2, PSMD5, PSMB3, PSMD2, PSMD3, PSMB1, PSMD1, PSMF1, RAC1, RPS27A, AP2M1, AP2B1, RHOA, PSMA5, PSMA6, PSMC5, PSMA3, PSMC6, PSMA4, PSMC3, PSMA1, PSMC4, PSMA2, PSMC1, PSMC2, PSME2	1115	92	16792	7.20265	4.89537e-23	4.07948e-24	3.95622e-24
GOTERM_BP_DIRECT	GO:0051436~negative regulation of ubiquitin-protein ligase activity involved in mitotic cell cycle	37	3.25991	4.84475e-24	PSMD10, PSMD12, PSMD11, PSMD14, PSMD13, PSMA7, PSMD8, PSMB6, PSMB7, PSMD6, PSMB4, PSMD7, PSMB5, PSMD4, PSMB2, PSMD5, PSMB3, PSMD2, PSMD3, PSMB1, PSMD1, PSMF1, BUB3, RPS27A, PSMA5, PSMA6, PSMC5, PSMA3, PSMC6, PSMA4, PSMC3, PSMA1, PSMC4, PSMA2, PSMC1, PSMC2, PSME2	1115	71	16792	7.84822	1.77996e-20	1.3692e-21	1.32784e-21
GOTERM_BP_DIRECT	GO:0051437~positive regulation of ubiquitin-protein ligase activity involved in regulation of mitotic cell cycle transition	38	3.34802	7.26374e-24	PSMD10, PSMD12, PSMD11, PSMD14, PSMD13, PSMA7, PSMD8, PSMB6, PSMB7, PSMD6, PSMB4, PSMD7, PSMB5, PSMD4, PSMB2, PSMD5, PSMB3, PSMD2, PSMD3, PSMB1, PSMD1, PSMF1, BUB3, RPS27A, SKP1, PSMA5, PSMA6, PSMC5, PSMA3, PSMC6, PSMA4, PSMC3, PSMA1, PSMC4, PSMA2, PSMC1, PSMC2, PSME2	1115	76	16792	7.53004	2.6687e-20	1.90621e-21	1.84862e-21
GOTERM_BP_DIRECT	GO:0031145~anaphase-promoting complex-dependent catabolic process	37	3.25991	5.11381e-22	PSMD10, PSMD12, PSMD11, PSMD14, PSMD13, PSMA7, PSMD8, PSMB6, PSMB7, PSMD6, PSMB4, PSMD7, PSMB5, PSMD4, PSMB2, PSMD5, PSMB3, PSMD2, PSMD3, PSMB1, PSMD1, PSMF1, BUB3, RPS27A, PSMA5, PSMA6, PSMC5, PSMA3, PSMC6, PSMA4, PSMC3, PSMA1, PSMC4, PSMA2, PSMC1, PSMC2, PSME2	1115	79	16792	7.05346	1.87881e-18	1.25254e-19	1.2147e-19
GOTERM_BP_DIRECT	GO:0006457~protein folding	55	4.84581	6.55971e-22	FKBP10, HSP90AB2P, HSP90AB1, PRKCSH, CCT6B, RUVBL2, CCT3, PDIA3, CCT2, NUDC, HSP90AA1, VBP1, MOGS, PDIA6, PDIA5, PDIA4, TMX3, CDC37, DNAJB11, TCP1, CANX, ERP29, PFDN1, FKBP9, FKBP4, CRYAB, PPIA, FKBP5, HSP90AB4P, TXN, HSP90B1, GNAI2, LMAN1, GANAB, DNAJB4, CCT8, CCT7, CCT5, TXNDC5, MPDU1, CCT4, HSPA9, HSPA8, ST13, TXNL1, HSPE1, CCT6A, DNAJA1, FKBP1A, ERP44, GNB2, DNAJA2, GNB1, CALR, AARS	1115	180	16792	4.60169	2.41004e-18	1.50627e-19	1.46076e-19
GOTERM_BP_DIRECT	GO:0002223~stimulatory C-type lectin receptor signaling pathway	42	3.70044	8.97928e-22	PSMD10, PSMD12, PSMD11, PSMD14, PSMD13, ICAM2, PSMA7, PSMD8, PSMB6, PSMB7, PSMD6, PSMB4, PSMD7, PSMB5, PSMD4, PSMB2, PSMD5, PSMB3, PSMD2, PSMD3, PSMB1, PSMD1, PSMF1, RPS27A, PRKACA, PAK2, SKP1, PSMA5, PSMA6, PSMC5, PSMA3, PSMC6, PSMA4, PSMC3, PSMA1, PSMC4, PSMA2, PSMC1, PSMC2, UBE2N, PSME2, UBE2V1	1115	105	16792	6.02404	3.29899e-18	1.94058e-19	1.88195e-19
GOTERM_BP_DIRECT	GO:0016032~viral process	67	5.90308	1.35413e-18	EIF4A2, YWHAE, NCKAP1, EIF4A1, TRAM1, YWHAB, IPO7, C14ORF166, IPO5, SYNCRIP, XPO1, C1QBP, TNPO1, CD93, HLA-A, RHOA, SND1, DDB1, PSMA3, PSMA4, KARS, VDAC1, TOP1, SLC25A5, TLN1, EPHA2, RTN3, DYNC1I2, RALA, SET, SHC1, COPB1, CUL2, KLC1, PSMA7, HSPD1, PSMB6, PSMB7, PSMB4, PSMB5, PSMB2, PSMB3, TPR, PSMB1, EIF4H, MAPK1, TCEB1, HNRNPA1, RAB6A, EIF4E, PAK2, MAPK3, RANBP1, FDPS, HSPA8, NPM1, UBE2I, KRT18,…	1115	299	16792	3.37467	4.97508e-15	2.76393e-16	2.68043e-16
GOTERM_BP_DIRECT	GO:0033209~tumor necrosis factor-mediated signaling pathway	40	3.52423	8.03594e-18	PSMD10, PSMD12, PLVAP, PSMD11, PSMD14, PSMD13, PSMA7, TXNDC17, PSMD8, PSMB6, PSMB7, PSMD6, PSMB4, PSMD7, PSMB5, PSMD4, PSMB2, PSMD5, PSMB3, PSMD2, PSMD3, PSMB1, PSMD1, PSMF1, RPS27A, STAT1, PSMA5, PSMA6, PSMC5, PSMA3, PSMC6, KRT18, PSMA4, PSMC3, PSMA1, PSMC4, PSMA2, PSMC1, PSMC2, PSME2	1115	118	16792	5.10512	2.95241e-14	1.5539e-15	1.50695e-15
GOTERM_BP_DIRECT	GO:0090263~positive regulation of canonical Wnt signaling pathway	40	3.52423	1.54989e-17	PSMD10, PSMD12, PSMD11, PSMD14, PSMD13, ILK, PSMA7, PSMD8, PSMB6, PSMB7, PSMD6, PSMB4, PSMD7, PSMB5, PSMD4, PSMB2, PSMD5, PSMB3, PSMD2, PSMD3, PSMB1, PSMD1, VPS35, PSMF1, RPS27A, JUP, CAV1, PSMA5, PSMA6, PSMC5, PSMA3, PSMC6, PSMA4, PSMC3, PSMA1, PSMC4, PSMA2, PSMC1, PSMC2, PSME2	1115	120	16792	5.02003	5.69431e-14	2.84716e-15	2.76114e-15
GOTERM_BP_DIRECT	GO:0006418~tRNA aminoacylation for protein translation	24	2.11454	1.8172e-17	CARS, YARS, DARS, WARS, VARS, TARS, SARS, EPRS, NARS, AIMP1, QARS, KARS, PPA2, LARS, PPA1, MARS, RARS, IARS2, GARS, IARS, HARS, EEF1E1, FARSB, AARS	1115	40	16792	9.03605	6.6764e-14	3.17924e-15	3.08318e-15
GOTERM_BP_DIRECT	GO:0050852~T cell receptor signaling pathway	42	3.70044	1.47761e-15	PSMD10, PSMD12, STOML2, PSMD11, PSMD14, PSMD13, PSMA7, PSMD8, PSMB6, PSMB7, PSMD6, PSMB4, PSMD7, PSMB5, PSMD4, PSMB2, PSMD5, PSMB3, PSMD2, PSMD3, PSMB1, PSMD1, MAPK1, PSMF1, RPS27A, PAK2, SKP1, PSMA5, PSMA6, PSMC5, PSMA3, PSMC6, PSMA4, PSMC3, PSMA1, PSMC4, PSMA2, PSMC1, PSMC2, UBE2N, PSME2, UBE2V1	1115	148	16792	4.27381	5.30265e-12	2.46762e-13	2.39306e-13
GOTERM_BP_DIRECT	GO:0038095~Fc-epsilon receptor signaling pathway	46	4.05286	2.7115e-15	PSMD10, PSMD12, PSMD11, PSMD14, SHC1, PSMD13, PSMA7, PSMD8, PSMB6, PPP3CA, PSMB7, PSMD6, PSMB4, PSMD7, PSMB5, PSMD4, PSMB2, PSMD5, PSMB3, PSMD2, PSMD3, PSMB1, PSMD1, MAPK1, PSMF1, RAC1, RPS27A, PAK2, MAPK3, SKP1, PSMA5, PSMA6, PSMC5, PSMA3, PSMC6, PSMA4, PSMC3, PSMA1, PSMC4, PSMA2, PSMC1, PSMC2, UBE2N, PSME2, UBE2V1, CALM2	1115	178	16792	3.89193	9.7895e-12	4.33132e-13	4.20046e-13
GOTERM_BP_DIRECT	GO:0043161~proteasome-mediated ubiquitin-dependent protein catabolic process	48	4.22907	2.39079e-14	PSMD10, PSMD12, VCP, PSMD11, PSMD14, PSMD13, UBE2D3, ARRB1, PSMA7, PSMD8, PSMB6, PPP2CB, PSMB7, PSMD6, UCHL1, PSMB4, PSMD7, PSMB5, PSMD4, PSMB2, PSMD5, PSMB3, PSMD2, PSMD3, PCBP2, PSMB1, PSMD1, PSMF1, BUB3, RPS27A, SKP1, DDB1, PSMA5, PSMA6, PSMC5, PSMA3, PSMC6, PSMA4, PSMC3, PSMA1, PSMC4, PSMA2, PSMC1, PSMC2, PSME2, CTNNB1, PLAA, UBE2K	1115	203	16792	3.56101	8.76976e-11	3.6599e-12	3.54933e-12
GOTERM_BP_DIRECT	GO:0006446~regulation of translational initiation	20	1.76211	1.03145e-13	EIF4A2, EIF5B, EIF4A1, DDX1, HSPB1, EIF1, EIF3M, EIF3K, EIF3L, EIF3I, EIF3J, EIF4H, EIF3G, EIF3F, EIF3C, EIF3D, EIF3A, EIF4B, EIF3B, EIF4G1	1115	36	16792	8.36672	3.78935e-10	1.51582e-11	1.47002e-11
GOTERM_BP_DIRECT	GO:0002181~cytoplasmic translation	17	1.4978	1.46774e-13	RPL31, RPLP1, RPL22, RPLP0, RPL35A, RPL8, RPL9, RPL6, RPL7, EIF3J, EIF4H, RPL36, RPLP2, RPL26, RPL15, RPL29, EIF4B	1115	25	16792	10.2409	5.39238e-10	2.07403e-11	2.01137e-11
GOTERM_BP_DIRECT	GO:0006888~ER to Golgi vesicle-mediated transport	40	3.52423	6.83939e-13	NAPA, RAB1A, DYNC1I2, ARF4, COPB2, COPA, SEC23A, VCP, TMED10, ATL3, DCTN2, DCTN1, RAB1B, COPB1, USO1, CTSZ, DCTN3, LMAN1, LMAN2, CD59, TMED7, SPTAN1, SPTBN1, SEC31A, BCAP31, RAB2A, NSF, DYNC1H1, TMED9, NRBP1, COPZ1, YIF1B, ARCN1, RAB35, HYOU1, COPG1, SEC24D, SEC22B, SEC24C, COPE	1115	160	16792	3.76502	2.51264e-09	9.30664e-11	9.02546e-11
GOTERM_BP_DIRECT	GO:0090090~negative regulation of canonical Wnt signaling pathway	40	3.52423	1.28704e-12	PSMD10, PSMD12, PSMD11, PSMD14, PSMD13, CTNND1, PSMA7, PSMD8, PSMB6, PSMB7, PSMD6, PSMB4, PSMD7, PSMB5, PSMD4, PSMB2, PSMD5, PSMB3, PSMD2, PSMD3, G3BP1, PSMB1, PSMD1, PSMF1, RPS27A, CAV1, PSMA5, PSMA6, DAB2, PSMC5, PSMA3, PSMC6, PSMA4, PSMC3, PSMA1, PSMC4, PSMA2, PSMC1, PSMC2, PSME2	1115	163	16792	3.69573	4.72874e-09	1.68878e-10	1.63776e-10
GOTERM_BP_DIRECT	GO:0006099~tricarboxylic acid cycle	17	1.4978	3.78187e-12	FH, PDHA1, MDH1, MDH2, IDH1, IDH2, DLST, PDHB, CS, NNT, OGDH, SUCLG2, SUCLG1, ACO1, ACO2, DLD, IDH3A	1115	29	16792	8.82833	1.38946e-08	4.79124e-10	4.64649e-10
GOTERM_BP_DIRECT	GO:0000209~protein polyubiquitination	42	3.70044	4.11265e-12	PSMD10, PSMD12, PSMD11, PSMD14, PSMD13, UBE2D3, PRPF19, PSMA7, UBE2L3, PSMD8, PSMB6, NPEPPS, PSMB7, PSMD6, PSMB4, PSMD7, PSMB5, PSMD4, PSMB2, PSMD5, PSMB3, PSMD2, PSMD3, PSMB1, PSMD1, PSMF1, RPS27A, SKP1, PSMA5, PSMA6, PSMC5, PSMA3, PSMC6, PSMA4, PSMC3, PSMA1, PSMC4, PSMA2, PSMC1, PSMC2, PSME2, UBE2V1	1115	184	16792	3.43763	1.51097e-08	5.03662e-10	4.88446e-10
GOTERM_BP_DIRECT	GO:0045454~cell redox homeostasis	26	2.29075	1.1085e-11	TXN, PRDX3, PRDX2, PRDX5, PRDX4, AIFM1, NNT, PRDX1, SH3BGRL3, TXNDC5, PDIA3, GPX1, GLRX3, NOS3, TXNRD1, TXNL1, GSR, PDIA6, PRDX6, PDIA5, PDIA4, ERP44, TMX3, APEX1, P4HB, DLD	1115	77	16792	5.08523	4.07264e-08	1.31375e-09	1.27406e-09
GOTERM_BP_DIRECT	GO:0001731~formation of translation preinitiation complex	15	1.32159	1.37232e-11	MCTS1, EIF3M, EIF2S3, EIF3K, EIF3L, EIF3I, EIF3J, EIF4H, EIF3G, EIF3F, EIF3C, EIF3D, EIF3A, EIF4B, EIF3B	1115	23	16792	9.8218	5.04192e-08	1.5756e-09	1.52799e-09
GOTERM_BP_DIRECT	GO:0051603~proteolysis involved in cellular protein catabolic process	20	1.76211	6.43487e-11	CTSA, HSPA5, CTSZ, PSMA7, DNAJC3, PSMB6, PSMA6, PSMB7, PSMA3, PSMB4, PSMA4, PSMB5, PSMA1, PSMB2, PSMA2, PSMB3, PSMB1, LONP1, CAPN2, CTSB	1115	48	16792	6.27504	2.36417e-07	7.16416e-09	6.94771e-09
GOTERM_BP_DIRECT	GO:0000165~MAPK cascade	49	4.31718	1.04285e-10	PLVAP, YWHAB, PEBP1, PSMD8, PSMD6, PSMD7, PSMD4, PSMD5, PSMD2, PSMD3, PEA15, PSMD1, SPTAN1, PSMA5, PSMA6, PSMA3, PSMA4, PSMA1, PSMA2, PSME2, PSMD10, PSMD12, PSMD11, PSMD14, SHC1, PSMD13, PSMA7, PSMB6, PSMB7, PSMB4, PSMB5, PABPN1, PSMB2, PSMB3, PSMB1, MAPK1, PSMF1, RPS27A, SPTBN1, MAPK3, CAV1, MAPK15, PSMC5, PSMC6, PSMC3, PSMC4, PSMC1, PSMC2, CALM2	1115	262	16792	2.81658	3.83144e-07	1.12689e-08	1.09285e-08
GOTERM_BP_DIRECT	GO:0006928~movement of cell or subcellular component	26	2.29075	1.64829e-10	ARPC1B, HSPB1, TXN, ACTG1, CAPZB, CALD1, ARHGDIA, ARHGDIB, RAC1, ACTR3, ACTR2, TPM4, TPM3, TUBB, TPM1, MSN, ARPC5, TUBB4B, ARPC2, ARPC3, CAPZA1, CAPZA2, CD9, VIM, TLN1, VCL	1115	86	16792	4.55305	6.05582e-07	1.73023e-08	1.67796e-08
GOTERM_BP_DIRECT	GO:0006886~intracellular protein transport	45	3.96476	3.51339e-10	NAPA, VPS29, COPB2, COPA, SEC23A, TMED10, SAR1A, PDCD6, COPB1, USO1, CLTC, CLTA, AP2A1, KLC1, IPO7, AP2A2, IPO5, GGA2, AP3M1, SNX1, XPO1, SNX2, AP1G1, VPS35, TNPO1, AP2M1, SNX6, YWHAH, BCAP31, CTSA, NSF, NPM1, SEC13, AP1B1, AP3B1, AP2B1, COPZ1, ARCN1, EHD1, ERP29, COPG1, SEC24D, SEC24C, RAN, KPNB1	1115	236	16792	2.87163	1.29082e-06	3.58561e-08	3.47728e-08
GOTERM_BP_DIRECT	GO:0036498~IRE1-mediated unfolded protein response	20	1.76211	3.86408e-09	PTPN1, ACADVL, HSPA5, SHC1, DCTN1, GFPT1, PDIA6, PDIA5, DNAJC3, MYDGF, SEC61A1, ASNA1, LMNA, DNAJB11, SRPRB, SSR1, TPP1, HYOU1, TLN1, SEC31A	1115	59	16792	5.10512	1.41965e-05	3.83693e-07	3.72101e-07
GOTERM_BP_DIRECT	GO:0006890~retrograde vesicle-mediated transport, Golgi to ER	23	2.02643	1.06941e-08	NAPA, NSF, ARF3, RAB1A, ARF4, COPB2, COPA, TMED9, TMED10, COPB1, PITPNB, RAB1B, SURF4, KLC1, COPZ1, ARCN1, RER1, LMAN2, COPG1, TMED7, RAB6A, SEC22B, COPE	1115	82	16792	4.22417	3.92892e-05	1.03395e-06	1.00271e-06
GOTERM_BP_DIRECT	GO:0042776~mitochondrial ATP synthesis coupled proton transport	12	1.05727	1.98413e-08	ATP5B, STOML2, ATP5D, ATP5A1, ATP5C1, ATP5I, CYC1, ATP5H, ATP5F1, ATP5O, ATP5L, ATP5J2	1115	21	16792	8.60577	7.28944e-05	1.86915e-06	1.81268e-06
GOTERM_BP_DIRECT	GO:0019886~antigen processing and presentation of exogenous peptide antigen via MHC class II	24	2.11454	2.15288e-08	DYNC1H1, DYNC1I2, SEC23A, SEC13, DCTN2, DCTN1, DCTN3, CLTC, AP1B1, CLTA, AP2A1, AP2B1, KLC1, AP2A2, DNM2, ACTR1A, AP1G1, CANX, SEC24D, SEC24C, CTSD, AP2M1, RAB7A, SEC31A	1115	92	16792	3.92872	7.90936e-05	1.97742e-06	1.91768e-06
GOTERM_BP_DIRECT	GO:0007017~microtubule-based process	15	1.32159	2.8144e-08	DCTN2, TUBAL3, VBP1, TUBB, DCTN3, TUBB4B, TUBB8, TUBA1C, TUBA1B, TUBB6, TUBB2B, TUBA1A, TUBB2A, TUBB3, PAFAH1B1	1115	36	16792	6.27504	0.000103396	2.52198e-06	2.44578e-06
GOTERM_BP_DIRECT	GO:0006986~response to unfolded protein	16	1.40969	3.47956e-08	HSPA8, HSP90AA1, HSP90AB1, HSPA1L, HSPA4, HSPA6, HSPB1, HSPE1, HSPD1, MANF, DNAJA1, ERP44, HSPH1, DNAJB4, SERPINH1, STT3B	1115	42	16792	5.73718	0.000127831	3.04378e-06	2.95182e-06
GOTERM_BP_DIRECT	GO:1904871~positive regulation of protein localization to Cajal body	8	0.704846	4.18885e-08	CCT3, CCT6A, CCT2, TCP1, CCT8, CCT7, CCT5, CCT4	1115	8	16792	15.0601	0.000153887	3.57904e-06	3.4709e-06
GOTERM_BP_DIRECT	GO:0006749~glutathione metabolic process	18	1.5859	6.84644e-08	GSTM4, GSTK1, GSTM3, GSTM2, G6PD, CLIC4, GPX1, CLIC3, GSTO1, GSTP1, GLO1, IDH1, GSR, MGST1, EEF1G, ETHE1, EEF1E1, CLIC1	1115	56	16792	4.84074	0.000251506	5.71677e-06	5.54406e-06
GOTERM_BP_DIRECT	GO:1904874~positive regulation of telomerase RNA localization to Cajal body	10	0.881057	8.38262e-08	CCT3, CCT6A, CCT2, RUVBL2, TCP1, RUVBL1, CCT8, CCT7, CCT5, CCT4	1115	15	16792	10.0401	0.00030793	6.84394e-06	6.63717e-06
GOTERM_BP_DIRECT	GO:0055114~oxidation-reduction process	74	6.51982	1.9542e-07	GDI1, HIBADH, HHIP, GDI2, PLOD3, CPOX, AKR1B1, PLOD2, PLOD1, TXNDC17, SPR, AIFM1, NNT, FDXR, SH3BGRL3, ME2, VKORC1, PDIA3, GSTK1, CBR1, G6PD, GLRX3, GPX4, GSTO1, AKR1A1, PTGR1, PGD, PDIA5, UGDH, MTHFD1, ASPH, ALDH1A1, UQCRC1, BLVRB, ALDH7A1, ALDH9A1, PCYOX1, TSTA3, MAOA, AKR1D1, MGST1, HSD17B12, TXN, HSD17B10, UQCRH, CRYZ, PRDX2, LDHB, PRDX5, LDHA, PRDX4, CYB5R3, RDH11, PRDX1, CYB5B, VAT1, CYB5A,…	1115	592	16792	1.88251	0.000717715	1.56081e-05	1.51365e-05
GOTERM_BP_DIRECT	GO:0061621~canonical glycolysis	12	1.05727	3.19052e-07	GPI, PFKL, PKM, TPI1, PGAM1, PGK1, ENO1, ALDOA, GAPDH, PFKM, PFKP, HK1	1115	26	16792	6.95081	0.00117151	2.49404e-05	2.41869e-05
GOTERM_BP_DIRECT	GO:0032212~positive regulation of telomere maintenance via telomerase	13	1.14537	4.46333e-07	CCT3, CCT2, MAPK15, CCT6A, TCP1, MAPK1, CTNNB1, CCT8, HNRNPA1, CCT7, CCT5, CCT4, MAPK3	1115	32	16792	6.11816	0.00163848	3.41631e-05	3.31309e-05
GOTERM_BP_DIRECT	GO:0098869~cellular oxidant detoxification	19	1.67401	4.61391e-07	GSTK1, GSTM2, GPX1, GPX4, GSTO1, TXNRD1, MGST3, GSTP1, TXNL1, GSR, MGST1, PARK7, TXN, FAM213A, PRDX6, TXNDC17, PRDX3, PRDX5, PRDX4	1115	70	16792	4.08774	0.00169371	3.45949e-05	3.35497e-05
GOTERM_BP_DIRECT	GO:0075522~IRES-dependent viral translational initiation	7	0.61674	5.55944e-07	PTBP1, SSB, PCBP2, EIF3F, EIF3D, EIF3A, EIF3B	1115	7	16792	15.0601	0.00204046	4.08508e-05	3.96166e-05
GOTERM_BP_DIRECT	GO:0006414~translational elongation	10	0.881057	6.785e-07	EEF1G, EEF1A1, EEF1B2, TSFM, EEF1D, RPLP1, RPLP2, EEF1E1, EEF2, TUFM	1115	18	16792	8.36672	0.00248971	4.88786e-05	4.74019e-05
GOTERM_BP_DIRECT	GO:0006511~ubiquitin-dependent protein catabolic process	32	2.81938	1.10429e-06	USP14, VCP, PSMD11, PSMD14, UBA6, PSMD13, CUL2, UBE2D3, NEDD8, PSMA7, UBE2L3, UCHL1, PSMD4, PSMD3, TCEB1, PSMF1, SKP1, RANBP1, UBE2I, USP5, UCHL3, COPS3, PSMA6, PSMA3, PSMC6, PSMA4, PSMA1, PSMA2, PSMC2, UBE2N, UBE2K, CUL4B	1115	182	16792	2.64793	0.00404896	7.80226e-05	7.56653e-05
GOTERM_BP_DIRECT	GO:0006754~ATP biosynthetic process	12	1.05727	1.18725e-06	ATP5B, PKM, ATP5D, ATP5A1, ATP5C1, ATP5I, ATP5H, ALDOA, ATP5F1, ATP5O, ATP5L, ATP5J2	1115	29	16792	6.23176	0.00435245	8.23009e-05	7.98144e-05
GOTERM_BP_DIRECT	GO:0000398~mRNA splicing, via spliceosome	36	3.17181	1.50049e-06	DDX5, DHX9, SRSF1, HNRNPU, U2AF1, YBX1, PRPF19, ELAVL1, PTBP1, SYNCRIP, SNRPD2, PABPN1, U2AF2, SNRPD1, PCBP1, PCBP2, DHX15, SNRPD3, HNRNPA1, HNRNPA0, HSPA8, SF3A1, HNRNPA3, NONO, HNRNPM, PRPF6, HNRNPK, DDX39B, HNRNPH1, HNRNPF, HNRNPA2B1, SRSF2, HNRNPD, SNRPE, PABPC1, SNRPB	1115	222	16792	2.44218	0.00549764	0.000102089	9.90046e-05
GOTERM_BP_DIRECT	GO:0042026~protein refolding	9	0.792952	1.54709e-06	FKBP1A, HSPA8, HSP90AA1, HSPA1L, DNAJA2, HSPA6, B2M, HSPD1, HSPA1A	1115	15	16792	9.03605	0.00566789	0.000103346	0.000100223
GOTERM_BP_DIRECT	GO:0006936~muscle contraction	23	2.02643	1.65199e-06	TPM4, TPM3, TMOD3, TPM1, PXN, MYOF, DYSF, MYL12B, TTN, FKBP1A, ACTA1, MYL6, PABPN1, ASPH, CALD1, MYH13, UTS2, TLN1, CRYAB, CALM2, MYL9, MYH6, VCL	1115	107	16792	3.23722	0.00605104	0.000108382	0.000105108
GOTERM_BP_DIRECT	GO:0010467~gene expression	15	1.32159	1.6857e-06	HNRNPA3, HNRNPU, PTBP1, HNRNPM, HNRNPK, HNRNPH1, PCBP1, HNRNPF, PCBP2, HNRNPA2B1, HNRNPD, IGF2BP3, IGF2BP2, HNRNPA1, HNRNPA0	1115	48	16792	4.70628	0.00617412	0.000108654	0.000105371
GOTERM_BP_DIRECT	GO:0002474~antigen processing and presentation of peptide antigen via MHC class I	12	1.05727	1.76252e-06	BCAP31, PDIA3, SEC23A, SEC13, CANX, ERAP1, HLA-A, CALR, SEC24D, SEC24C, B2M, SEC31A	1115	30	16792	6.02404	0.0064546	0.000111647	0.000108274
GOTERM_BP_DIRECT	GO:0016192~vesicle-mediated transport	28	2.46696	2.34956e-06	RTN3, RAB1A, COPB2, SEC23A, SAR1A, COPB1, CPNE6, GDI2, CLTC, CLTA, AP2A2, GGA2, AP3M1, ACTR1A, AP1G1, CPNE1, AP2M1, NSF, AP1B1, AP3B1, AP2B1, COPZ1, RAB10, RAB14, TRIP10, COPG1, SEC22B, PICALM	1115	152	16792	2.77423	0.00859513	0.00014631	0.000141889
GOTERM_BP_DIRECT	GO:0050821~protein stabilization	26	2.29075	2.90633e-06	HSP90AB1, PARK7, PHB, PHB2, HSPD1, LAMP1, LAMP2, FLNA, CCT8, CCT7, HIST1H1B, CCT5, CCT4, CCT3, CCT2, HSP90AA1, CRTAP, ATP1B3, CCT6A, CDC37, TCP1, CALR, PPIB, GAPDH, PFN2, HSPA1A	1115	136	16792	2.87913	0.0106211	0.000177964	0.000172588
GOTERM_BP_DIRECT	GO:0034329~cell junction assembly	8	0.704846	3.2713e-06	VASP, FBLIM1, ILK, FLNA, FLNC, FERMT2, LIMS1, ACTG1	1115	12	16792	10.0401	0.0119468	0.000197029	0.000191076
GOTERM_BP_DIRECT	GO:0000086~G2/M transition of mitotic cell cycle	26	2.29075	3.33491e-06	YWHAE, KHDRBS1, DYNC1I2, DCTN2, DCTN1, DCTN3, PPP2R2A, PPP1CB, ACTR1A, TUBA1A, PPP2R1A, RPS27A, PRKACA, YWHAG, RAB8A, SKP1, DYNC1H1, HSP90AA1, PPP1R12A, TUBB, TUBB4B, DNM2, MAPRE1, NES, CALM2, PAFAH1B1	1115	137	16792	2.85812	0.0121777	0.00019762	0.00019165
GOTERM_BP_DIRECT	GO:1900026~positive regulation of substrate adhesion-dependent cell spreading	12	1.05727	3.68035e-06	CDC42, ARPC2, C1QBP, MYADM, FLNA, RAC1, CALR, CRK, TRIOBP, LIMS1, S100A10, DNM2	1115	32	16792	5.64753	0.0134306	0.000211275	0.000204892
GOTERM_BP_DIRECT	GO:0046034~ATP metabolic process	12	1.05727	3.68035e-06	ATP6V1A, HSPA8, ATP5B, VCP, GUK1, AK1, AK2, OLA1, ATP6V1B2, NDUFS1, MYH6, HSPA1A	1115	32	16792	5.64753	0.0134306	0.000211275	0.000204892
GOTERM_BP_DIRECT	GO:0006090~pyruvate metabolic process	10	0.881057	5.44562e-06	LDHB, LDHA, SLC16A1, PDHA1, GLO1, BSG, ME2, PDHB, SLC16A3, DLD	1115	22	16792	6.8455	0.0198084	0.000303139	0.000293981
GOTERM_BP_DIRECT	GO:1901687~glutathione derivative biosynthetic process	10	0.881057	5.44562e-06	GSTM4, GSTK1, GSTM3, GSTM2, GSTO1, MGST3, GSTP1, ESD, MGST1, AKR1A1	1115	22	16792	6.8455	0.0198084	0.000303139	0.000293981
GOTERM_BP_DIRECT	GO:1904851~positive regulation of establishment of protein localization to telomere	7	0.61674	5.93907e-06	CCT6A, CCT2, TCP1, CCT8, CCT7, CCT5, CCT4	1115	9	16792	11.7134	0.0215839	0.000320885	0.00031119
GOTERM_BP_DIRECT	GO:0045899~positive regulation of RNA polymerase II transcriptional preinitiation complex assembly	7	0.61674	5.93907e-06	PSMC5, CAND1, PSMC6, PSMC3, PSMC4, PSMC1, PSMC2	1115	9	16792	11.7134	0.0215839	0.000320885	0.00031119
GOTERM_BP_DIRECT	GO:0045727~positive regulation of translation	15	1.32159	6.14714e-06	NPM1, DDX3X, ITGA2, RPS27L, EEF2, ELAVL1, RPS4X, QARS, EIF6, DDX39B, HNRNPD, MAPK1, PABPC1, ABCF1, MAPK3	1115	53	16792	4.26229	0.0223315	0.000327313	0.000317424
GOTERM_BP_DIRECT	GO:0006096~glycolytic process	12	1.05727	7.21567e-06	GPI, LDHA, PFKL, TPI1, PGAM1, OGDH, PGK1, ENO1, ALDOA, GAPDH, PFKM, HK1	1115	34	16792	5.31533	0.0261621	0.000378719	0.000367277
GOTERM_BP_DIRECT	GO:0048208~COPII vesicle coating	16	1.40969	7.54034e-06	NAPA, NSF, RAB1A, SEC23A, SEC13, TMED10, RAB1B, USO1, CTSZ, LMAN1, TFG, CD59, SEC24D, SEC22B, SEC24C, SEC31A	1115	61	16792	3.95019	0.0273231	0.000390186	0.000378398
GOTERM_BP_DIRECT	GO:0070527~platelet aggregation	13	1.14537	8.93916e-06	ACTN1, HSPB1, ILK, ACTG1, RAP2B, CSRP1, GNAS, FLNA, MYH9, TLN1, CLIC1, MYL9, VCL	1115	41	16792	4.77515	0.0323092	0.000456145	0.000442364
GOTERM_BP_DIRECT	GO:0002576~platelet degranulation	21	1.85022	1.20123e-05	APP, SPARC, VWF, WDR1, ACTN1, SERPINE1, FN1, ACTN4, TTN, TMX3, MMRN1, TMSB4X, LAMP2, PSAP, PECAM1, CD9, FLNA, ALDOA, TLN1, CALM2, VCL	1115	103	16792	3.0705	0.0431739	0.000604566	0.000586301
GOTERM_BP_DIRECT	GO:0021762~substantia nigra development	14	1.23348	1.24899e-05	YWHAE, G6PD, HSPA5, CNP, ATP5F1, RHOA, CDC42, GLUD1, LDHA, UCHL1, YWHAQ, NDUFS3, CALM2, YWHAH	1115	49	16792	4.30288	0.0448514	0.000616975	0.000598335
GOTERM_BP_DIRECT	GO:0051016~barbed-end actin filament capping	8	0.704846	1.25948e-05	CAPZB, CAPZA1, RDX, CAPZA2, TWF2, TWF1, CAPG, TRIOBP	1115	14	16792	8.60577	0.0452191	0.000616975	0.000598335
GOTERM_BP_DIRECT	GO:1901998~toxin transport	12	1.05727	1.33997e-05	CCT3, DNAJA1, CCT2, COPB2, HSPA5, TCP1, CCT8, CCT7, COPZ1, CCT5, CCT6B, CCT4	1115	36	16792	5.02003	0.0480386	0.000647769	0.000628199
GOTERM_BP_DIRECT	GO:0001649~osteoblast differentiation	21	1.85022	1.39591e-05	TPM4, DHX9, CLTC, FHL2, RRAS2, HNRNPU, HSD17B4, RRBP1, PHB, HSPE1, CYR61, SND1, MRC2, ATP5B, SYNCRIP, FASN, PSMC2, ERH, IARS, RPS11, EPHA2	1115	104	16792	3.04098	0.0499932	0.000666049	0.000645926
GOTERM_BP_DIRECT	GO:0050900~leukocyte migration	23	2.02643	1.54531e-05	ITGB1, SLC16A1, SHC1, ITGA3, CAV1, FN1, MSN, ATP1B3, SLC3A2, MIF, GLG1, ICAM1, AIMP1, PROCR, PODXL, BSG, PECAM1, MYH9, ITGAV, ITGA5, SLC16A3, PPIA, CD44	1115	122	16792	2.8392	0.0551935	0.000724677	0.000702783
GOTERM_BP_DIRECT	GO:0046718~viral entry into host cell	18	1.5859	1.55823e-05	ITGB1, SCARB2, DYNLT1, TFRC, CD81, ITGA2, RPSA, SLC1A5, ICAM1, DPP4, LAMP1, ANPEP, ITGAV, ITGB6, ITGA5, KPNA3, CTSB, HSPA1A	1115	80	16792	3.38852	0.055642	0.000724677	0.000702783
GOTERM_BP_DIRECT	GO:0015949~nucleobase-containing small molecule interconversion	10	0.881057	1.86516e-05	NME1-NME2, GUK1, TXNRD1, GSR, AK1, AK2, CMPK1, CTPS1, TXN, NME1	1115	25	16792	6.02404	0.0662316	0.000856577	0.000830698
GOTERM_BP_DIRECT	GO:0006094~gluconeogenesis	13	1.14537	1.98295e-05	SLC25A1, GPI, TPI1, GOT1, MDH1, MDH2, PGAM1, GOT2, ENO1, PGK1, ALDOA, GAPDH, SLC25A11	1115	44	16792	4.44957	0.0702637	0.000899427	0.000872253
GOTERM_BP_DIRECT	GO:0061024~membrane organization	11	0.969163	2.66129e-05	RAB10, YWHAE, RALA, RAB14, YWHAQ, YWHAB, SFN, YWHAZ, RAB8A, YWHAG, YWHAH	1115	32	16792	5.17691	0.0931489	0.00119239	0.00115636
GOTERM_BP_DIRECT	GO:0006098~pentose-phosphate shunt	7	0.61674	2.90881e-05	G6PD, TPI1, TALDO1, PGM2, PGLS, PGD, TKT	1115	11	16792	9.58369	0.101359	0.00128759	0.00124869
GOTERM_BP_DIRECT	GO:0010592~positive regulation of lamellipodium assembly	8	0.704846	3.73096e-05	NCKAP1, HSP90AA1, ARPC2, FSCN1, TWF2, RAC2, RAC1, DNM2	1115	16	16792	7.53004	0.128098	0.00163185	0.00158255
GOTERM_BP_DIRECT	GO:0048013~ephrin receptor signaling pathway	18	1.5859	4.19034e-05	ACTR3, ACTR2, ARPC1B, AP2A1, ARPC4, AP2B1, ARPC5, AP2A2, RHOA, ACTG1, CDC42, SDCBP, ARPC2, ARPC3, RAC1, CRK, AP2M1, EPHA2	1115	86	16792	3.15211	0.14269	0.00181121	0.00175649
GOTERM_BP_DIRECT	GO:0030855~epithelial cell differentiation	16	1.40969	4.3922e-05	GSTK1, CBR1, ACADVL, TAGLN, CPT1A, PCNA, ANXA4, RPSA, CNN3, COL4A1, PGK1, ANXA7, TPP1, TAGLN2, VDAC1, CTSB	1115	70	16792	3.44231	0.149025	0.00187639	0.0018197
GOTERM_BP_DIRECT	GO:0050690~regulation of defense response to virus by virus	10	0.881057	5.2606e-05	AP1G1, AP1B1, AP2A1, HLA-A, AP2B1, RAC1, AP2A2, PAK2, B2M, AP2M1	1115	28	16792	5.3786	0.175748	0.00222155	0.00215443
GOTERM_BP_DIRECT	GO:0000715~nucleotide-excision repair, DNA damage recognition	9	0.792952	7.30241e-05	COPS4, DDB1, COPS3, COPS5, COPS2, GPS1, COPS8, RPS27A, CUL4B	1115	23	16792	5.89308	0.235322	0.00304875	0.00295664
GOTERM_BP_DIRECT	GO:0043066~negative regulation of apoptotic process	53	4.6696	8.63079e-05	ARF4, DDX3X, FHL2, HSPB1, PARK7, PHB2, CYR61, MYDGF, ARHGDIA, CFL1, TGM2, ANXA1, ANXA4, RPS6, ANXA5, SERPINB9, RPS3A, MIF, YWHAZ, DDB1, DNAJC3, DDAH2, DAD1, CRYAB, CD44, PSMD10, PRKDC, GSTP1, GLO1, HSPD1, HSP90B1, FAM129B, NME1-NME2, PRDX3, PRDX2, PRDX5, FLNA, CD59, PRAME, RPS27A, PAK2, TXNDC5, HSPA9, NPM1, HSPA5, API5, EIF2AK2, PA2G4, DNAJA1, DAB2, KRT18, HNRNPK, TPT1	1115	455	16792	1.75425	0.271748	0.00356287	0.00345522
GOTERM_BP_DIRECT	GO:0007264~small GTPase mediated signal transduction	34	2.99559	8.79553e-05	ARF3, RAB1A, ARF4, RAB5C, GDI1, RAB1B, RAP1GDS1, GDI2, ARHGAP1, ARL1, ARHGAP18, HACD3, RAP1B, RAB21, CDC42, YWHAQ, RRAS, RAC2, RAC1, RAB6A, RAB8A, RAB8B, RAB2A, RRAS2, RHOC, RHOA, RAB11B, RAB10, RAB14, RAB35, SRPRB, RAB5A, RAN, RAB7A	1115	246	16792	2.08148	0.276143	0.00359053	0.00348205
GOTERM_BP_DIRECT	GO:0075525~viral translational termination-reinitiation	5	0.440529	9.12668e-05	EIF3L, EIF3G, EIF3D, EIF3A, EIF3B	1115	5	16792	15.0601	0.284898	0.00368477	0.00357345
GOTERM_BP_DIRECT	GO:0051017~actin filament bundle assembly	10	0.881057	9.65902e-05	CDC42, SWAP70, ACTN1, DPYSL3, FSCN1, PAWR, PLS3, ACTN4, EZR, CORO1B	1115	30	16792	5.02003	0.298749	0.00381583	0.00370055
GOTERM_BP_DIRECT	GO:1900740~positive regulation of protein insertion into mitochondrial membrane involved in apoptotic signaling pathway	10	0.881057	9.65902e-05	YWHAE, SH3GLB1, YWHAQ, YWHAB, NMT1, SFN, BID, YWHAZ, YWHAG, YWHAH	1115	30	16792	5.02003	0.298749	0.00381583	0.00370055
GOTERM_BP_DIRECT	GO:0016241~regulation of macroautophagy	12	1.05727	0.000104732	ATP6V1A, SH3GLB1, UCHL1, ATP6V1G1, CAPNS1, ATP6V1B2, VPS35, CAPN1, ATP6V1E1, GAPDH, ATP6V1C1, SNX6	1115	44	16792	4.1073	0.319418	0.00405038	0.00392801
GOTERM_BP_DIRECT	GO:0006635~fatty acid beta-oxidation	12	1.05727	0.000104732	HADHB, HADHA, ACADVL, CPT1A, ACAA2, ECHS1, ECI1, ECH1, ECI2, HSD17B4, DECR1, ACAT1	1115	44	16792	4.1073	0.319418	0.00405038	0.00392801
GOTERM_BP_DIRECT	GO:0061077~chaperone-mediated protein folding	11	0.969163	0.000106	FKBP1A, FKBP10, CRTAP, CANX, FKBP9, CALR, FKBP4, PPIB, FKBP3, FKBP5, PDIA4	1115	37	16792	4.47732	0.322581	0.00405672	0.00393416
GOTERM_BP_DIRECT	GO:0008152~metabolic process	26	2.29075	0.000119169	ACAA2, GSTP1, ECI1, ECI2, DLST, CNDP2, ACAT1, UGP2, GSTM4, GSTM3, GSTM2, FAHD1, GSTO1, ECH1, ACSL3, HADHB, GRHPR, NCEH1, GLB1, FASN, SUCLG2, SUCLG1, ACO1, ACO2, BCAT1, TKT	1115	168	16792	2.33073	0.354579	0.00451368	0.00437731
GOTERM_BP_DIRECT	GO:0030036~actin cytoskeleton organization	22	1.93833	0.000126528	CAP1, TMOD3, ARPC5, RHOA, CORO1B, CORO1C, CDC42, SDCBP, CAPZB, PALLD, TMSB4X, CFL1, FSCN1, TRIP10, PACSIN2, RAC2, FLNB, RAC1, PDLIM7, RAN, PFN2, PAFAH1B1	1115	130	16792	2.54863	0.371798	0.00474351	0.00460019
GOTERM_BP_DIRECT	GO:0010388~cullin deneddylation	6	0.528634	0.000128091	COPS4, COPS3, COPS5, COPS2, GPS1, COPS8	1115	9	16792	10.0401	0.375394	0.00475358	0.00460996
GOTERM_BP_DIRECT	GO:0008360~regulation of cell shape	23	2.02643	0.0001339	CYFIP1, ANXA1, WDR1, FBLIM1, HEXB, TPM1, RDX, FN1, MSN, ARHGAP18, PARVA, MYL12B, ICAM1, PALMD, ARHGDIA, EPB41L3, MYH14, MYH9, ANXA7, ALDOA, EZR, MYH10, FERMT2	1115	140	16792	2.47416	0.388586	0.00491947	0.00477085
GOTERM_BP_DIRECT	GO:0000302~response to reactive oxygen species	11	0.969163	0.000171342	PRDX3, PRDX2, PRDX5, GPX1, TXNRD1, GSTP1, PRDX1, GSR, P4HB, TXN, PRDX6	1115	39	16792	4.24772	0.467176	0.00623278	0.00604447
GOTERM_BP_DIRECT	GO:0050999~regulation of nitric-oxide synthase activity	9	0.792952	0.000194593	LYPLA1, HSP90AA1, DDAH1, SPR, DDAH2, NOS3, CAV1, CALM2, DNM2	1115	26	16792	5.21311	0.51081	0.00700916	0.0067974
GOTERM_BP_DIRECT	GO:0030198~extracellular matrix organization	28	2.46696	0.00024129	ITGB1, COL18A1, APP, SPARC, LAMA4, SERPINE1, ICAM2, HSD17B12, LAMC1, CYR61, ICAM1, PRDX4, BSG, ITGAV, ITGB6, VWF, ITGA3, ITGA2, FN1, BGN, LAMB1, HSPG2, COL4A2, COL4A1, PECAM1, COL8A1, ITGA5, CD44	1115	196	16792	2.15144	0.587948	0.00860679	0.00834676
GOTERM_BP_DIRECT	GO:0006450~regulation of translational fidelity	7	0.61674	0.000250115	VARS, LARS, RPS5, IARS2, IARS, DTD1, AARS	1115	15	16792	7.02804	0.601098	0.0088358	0.00856885
GOTERM_BP_DIRECT	GO:0000027~ribosomal large subunit assembly	8	0.704846	0.000282652	RPL5, RPL3, RPL10, RPL12, RPL11, RPL24, RPL23A, RPL6	1115	21	16792	5.73718	0.646054	0.00989012	0.00959132
GOTERM_BP_DIRECT	GO:0051259~protein oligomerization	13	1.14537	0.000354193	SH3GLB1, NPM1, STOML2, TMED10, AHNAK, CAV2, NME1-NME2, GRHPR, PFKL, SNX2, TRIM28, DNM1L, PFKM	1115	58	16792	3.37554	0.727887	0.0120491	0.0116851
GOTERM_BP_DIRECT	GO:0006606~protein import into nucleus	13	1.14537	0.000354193	PDIA3, RANBP1, CSE1L, NUTF2, IPO7, PPP3CA, IPO9, TPR, CFL1, KPNA3, RAN, KPNB1, KPNA1	1115	58	16792	3.37554	0.727887	0.0120491	0.0116851
GOTERM_BP_DIRECT	GO:0017148~negative regulation of translation	13	1.14537	0.000354193	DDX3X, RPL13A, EIF2AK2, EPRS, SYNCRIP, ILF3, CAPRIN1, RPS3, IGF2BP3, CALR, IGF2BP2, GAPDH, EIF4E	1115	58	16792	3.37554	0.727887	0.0120491	0.0116851
GOTERM_BP_DIRECT	GO:0034976~response to endoplasmic reticulum stress	15	1.32159	0.000365011	PDIA3, ATP2A2, EEF2, EIF2S1, PDIA6, PDIA5, PDIA4, HSP90B1, PPP2CB, ERP44, TMX3, FLOT1, HYOU1, P4HB, TXNDC5	1115	75	16792	3.01202	0.738493	0.0123032	0.0119315
GOTERM_BP_DIRECT	GO:0015986~ATP synthesis coupled proton transport	8	0.704846	0.000390965	ATP5B, ATP5D, ATP5A1, ATP5C1, ATP5H, ATP5F1, ATP5O, ATP5L	1115	22	16792	5.4764	0.762285	0.0130582	0.0126637
GOTERM_BP_DIRECT	GO:0005975~carbohydrate metabolic process	25	2.20264	0.000512134	GPI, PYGB, HEXB, HHIP, GLO1, AKR1B1, SLC3A2, LDHB, GANAB, LDHA, ALDH2, PGM3, PGM2, PGLS, IDH3A, MDH1, MDH2, GAA, IDH2, GFPT1, TALDO1, CS, UGDH, GNPDA1, GLB1	1115	174	16792	2.16381	0.847724	0.0169512	0.016439
GOTERM_BP_DIRECT	GO:1903608~protein localization to cytoplasmic stress granule	5	0.440529	0.000573289	SSB, DDX3X, DHX9, DDX1, YBX1	1115	7	16792	10.7572	0.878382	0.0186395	0.0180764
GOTERM_BP_DIRECT	GO:0042178~xenobiotic catabolic process	5	0.440529	0.000573289	GSTM4, GSTM3, GSTM2, GSTO1, CRYZ	1115	7	16792	10.7572	0.878382	0.0186395	0.0180764
GOTERM_BP_DIRECT	GO:0006107~oxaloacetate metabolic process	6	0.528634	0.000680334	ACLY, GOT1, MDH1, MDH2, GOT2, NIT2	1115	12	16792	7.53004	0.917948	0.0217352	0.0210785
GOTERM_BP_DIRECT	GO:0034498~early endosome to Golgi transport	6	0.528634	0.000680334	LMAN1, SNX1, TMED9, SNX2, SURF4, RAB6A	1115	12	16792	7.53004	0.917948	0.0217352	0.0210785
GOTERM_BP_DIRECT	GO:0043280~positive regulation of cysteine-type endopeptidase activity involved in apoptotic process	10	0.881057	0.00101295	BCAP31, FIS1, DDX3X, PDCD6, ARL6IP5, ARRB1, HMGB1, CYR61, PPM1F, CTGF	1115	40	16792	3.76502	0.97585	0.0318084	0.0308474
GOTERM_BP_DIRECT	GO:0018279~protein N-linked glycosylation via asparagine	10	0.881057	0.00101295	LMAN1, VCP, RPN2, DAD1, OSTC, RPN1, STT3A, STT3B, UGGT1, DDOST	1115	40	16792	3.76502	0.97585	0.0318084	0.0308474
GOTERM_BP_DIRECT	GO:0042493~response to drug	36	3.17181	0.00102985	SRP19, COL18A1, NNMT, RPN2, MGST1, ATP1A1, SRP14, COMT, HSPD1, ICAM1, LDHA, XPO1, LGALS1, PNP, SRP72, DPYSL2, TSPO, UQCRFS1, B2M, CPT1A, HSP90AA1, ANXA1, ITGA3, XRCC5, STAT1, ITGA2, GGH, CTPS1, HADHA, DAD1, APEX1, GNAS, CTNNB1, UTS2, CALR, TOP1	1115	304	16792	1.78343	0.977306	0.03193	0.0309653
GOTERM_BP_DIRECT	GO:0051131~chaperone-mediated protein complex assembly	6	0.528634	0.00104539	CCT2, HSP90AA1, HSPA4, LONP1, HSPD1, CCT6B	1115	13	16792	6.95081	0.978566	0.03193	0.0309653
GOTERM_BP_DIRECT	GO:0009168~purine ribonucleoside monophosphate biosynthetic process	6	0.528634	0.00104539	ADSL, ATIC, IMPDH2, GART, PAICS, ADSS	1115	13	16792	6.95081	0.978566	0.03193	0.0309653
GOTERM_BP_DIRECT	GO:0000028~ribosomal small subunit assembly	7	0.61674	0.00107753	RPS14, RPS17, RPS19, RPS5, RPS27L, RPSA, RPS10	1115	19	16792	5.54845	0.980955	0.03193	0.0309653
GOTERM_BP_DIRECT	GO:0043297~apical junction assembly	5	0.440529	0.00108635	WDR1, CTNNA1, RHOC, RHOA, VCL	1115	8	16792	9.41256	0.981563	0.03193	0.0309653
GOTERM_BP_DIRECT	GO:2000643~positive regulation of early endosome to late endosome transport	5	0.440529	0.00108635	RAB21, DAB2, RDX, MSN, EZR	1115	8	16792	9.41256	0.981563	0.03193	0.0309653
GOTERM_BP_DIRECT	GO:0006002~fructose 6-phosphate metabolic process	5	0.440529	0.00108635	PFKL, GFPT1, TALDO1, PFKM, PFKP	1115	8	16792	9.41256	0.981563	0.03193	0.0309653
GOTERM_BP_DIRECT	GO:0075713~establishment of integrated proviral latency	5	0.440529	0.00108635	XRCC6, XRCC5, HMGA1, BANF1, PPIA	1115	8	16792	9.41256	0.981563	0.03193	0.0309653
GOTERM_BP_DIRECT	GO:0008652~cellular amino acid biosynthetic process	8	0.704846	0.00119371	GLUD1, OAT, GOT1, GOT2, PYCR1, ALDH18A1, BCAT1, GLS	1115	26	16792	4.63387	0.987578	0.0345331	0.0334898
GOTERM_BP_DIRECT	GO:0000245~spliceosomal complex assembly	8	0.704846	0.00119371	PRPF6, SNRPD2, DDX39B, SNRPD1, DDX1, SNRPE, SNRPD3, PRPF19	1115	26	16792	4.63387	0.987578	0.0345331	0.0334898
GOTERM_BP_DIRECT	GO:0030163~protein catabolic process	10	0.881057	0.00122257	PSMC5, PSMC6, PSMC3, PSMC4, PSMC1, PSMC2, LONP1, TPP1, UCHL3, CTSD	1115	41	16792	3.67319	0.988829	0.0350915	0.0340313
GOTERM_BP_DIRECT	GO:0051592~response to calcium ion	12	1.05727	0.00132498	PPP3CA, RANBP1, SPARC, GDI1, PDCD6, CAV1, HNRNPD, ANXA7, ANXA11, CALM2, SEC31A, TTN	1115	58	16792	3.11588	0.992336	0.0377362	0.0365961
GOTERM_BP_DIRECT	GO:0006006~glucose metabolic process	13	1.14537	0.00137329	G6PD, CPT1A, PDHA1, GAA, AKR1A1, PDHB, PGM2L1, AIMP1, GNPDA1, FABP5, PGM2, GAPDH, SLC25A11	1115	67	16792	2.92211	0.993584	0.0388114	0.0376388
GOTERM_BP_DIRECT	GO:0006541~glutamine metabolic process	7	0.61674	0.00145369	GLUD1, GFPT1, CAD, GGH, CTPS1, NIT2, GLS	1115	20	16792	5.27103	0.995227	0.040461	0.0392386
GOTERM_BP_DIRECT	GO:0072583~clathrin-mediated endocytosis	7	0.61674	0.00145369	CANX, CLTA, AP2A1, AP2B1, AP2A2, AP2M1, PICALM	1115	20	16792	5.27103	0.995227	0.040461	0.0392386
GOTERM_BP_DIRECT	GO:0033572~transferrin transport	9	0.792952	0.00172001	ATP6V1A, ATP6V1G1, TFRC, CLTC, ATP6V1B2, ATP6V1E1, ATP6V1C1, DNM2, RAB11B	1115	35	16792	3.87259	0.998209	0.0475136	0.0460781
GOTERM_BP_DIRECT	GO:0031623~receptor internalization	10	0.881057	0.00174649	ITGB1, SNX1, TFRC, CD81, CAV1, CLTC, CD9, EZR, DNM2, PICALM	1115	43	16792	3.50235	0.998375	0.047885	0.0464383
GOTERM_BP_DIRECT	GO:0001525~angiogenesis	28	2.46696	0.0017926	GPI, COL18A1, CLIC4, PLXND1, SHC1, PDCD6, SERPINE1, CTGF, MYDGF, ATP5B, ANPEP, ITGAV, WARS, ANXA2, NOS3, MCAM, CAV1, ERAP1, FN1, HSPG2, AIMP1, COL4A2, NCL, MMRN2, PECAM1, COL8A1, MYH9, ITGA5	1115	223	16792	1.89095	0.998629	0.0487853	0.0473114
GOTERM_BP_DIRECT	GO:0039694~viral RNA genome replication	5	0.440529	0.00185296	CDC42, EEA1, PCBP1, PCBP2, RAB5A	1115	9	16792	8.36672	0.998902	0.0496917	0.0481904
GOTERM_BP_DIRECT	GO:1900027~regulation of ruffle assembly	5	0.440529	0.00185296	RCC2, CAV1, RDX, CORO1C, ICAM1	1115	9	16792	8.36672	0.998902	0.0496917	0.0481904
GOTERM_BP_DIRECT	GO:0032508~DNA duplex unwinding	10	0.881057	0.00206856	XRCC6, DDX3X, ANXA1, XRCC5, DHX9, DDX1, RUVBL2, G3BP1, RUVBL1, RECQL	1115	44	16792	3.42275	0.999503	0.0550716	0.0534077
GOTERM_BP_DIRECT	GO:0006897~endocytosis	20	1.76211	0.00208768	RAB1A, APP, AP2A1, DNM2, NME1, CDC42, MRC2, EHD1, EEA1, EHD2, NECAP2, SNX2, DPYSL2, TRIP10, DNM1L, RAB5A, SNX6, RAB7A, PICALM, SH3GL1	1115	139	16792	2.16692	0.999537	0.0551808	0.0535136
GOTERM_BP_DIRECT	GO:0006122~mitochondrial electron transport, ubiquinol to cytochrome c	6	0.528634	0.00218172	UQCRC1, UQCRFS1, CYC1, UQCR10, UQCRC2, UQCRH	1115	15	16792	6.02404	0.999673	0.0568484	0.0551309
GOTERM_BP_DIRECT	GO:0033627~cell adhesion mediated by integrin	6	0.528634	0.00218172	ITGB1, ITGA2, ITGAV, ITGA5, ITGB6, ICAM1	1115	15	16792	6.02404	0.999673	0.0568484	0.0551309
GOTERM_BP_DIRECT	GO:0043171~peptide catabolic process	7	0.61674	0.00249628	NPEPPS, ANPEP, RNPEP, ERAP1, TPP1, LTA4H, CNDP2	1115	22	16792	4.79185	0.999897	0.0641352	0.0621975
GOTERM_BP_DIRECT	GO:0034314~Arp2/3 complex-mediated actin nucleation	7	0.61674	0.00249628	ACTR3, ACTR2, ARPC2, ARPC3, ARPC1B, ARPC4, ARPC5	1115	22	16792	4.79185	0.999897	0.0641352	0.0621975
GOTERM_BP_DIRECT	GO:0072584~caveolin-mediated endocytosis	4	0.352423	0.00263098	CAV1, PACSIN2, MAPK1, MAPK3	1115	5	16792	12.0481	0.999937	0.0666637	0.0646496
GOTERM_BP_DIRECT	GO:0070934~CRD-mediated mRNA stabilization	4	0.352423	0.00263098	SYNCRIP, DHX9, HNRNPU, YBX1	1115	5	16792	12.0481	0.999937	0.0666637	0.0646496
GOTERM_BP_DIRECT	GO:0007084~mitotic nuclear envelope reassembly	5	0.440529	0.00292681	PPP2CA, PPP2R1A, LMNA, PPP2R2A, BANF1	1115	10	16792	7.53004	0.999979	0.0717878	0.069619
GOTERM_BP_DIRECT	GO:0006611~protein export from nucleus	8	0.704846	0.00292769	EIF5A, HSPA9, XPO1, CSE1L, TPR, NUTF2, CALR, RAN	1115	30	16792	4.01602	0.999979	0.0717878	0.069619
GOTERM_BP_DIRECT	GO:0034446~substrate adhesion-dependent cell spreading	9	0.792952	0.00299507	RAB1A, FN1, ILK, ITGAV, LAMB1, PARVA, RAC1, LAMC1, FERMT2	1115	38	16792	3.56686	0.999984	0.0717878	0.069619
GOTERM_BP_DIRECT	GO:0030049~muscle filament sliding	9	0.792952	0.00299507	ACTA1, MYL6, TPM4, TPM3, TPM1, MYL3, VIM, MYH6, TTN	1115	38	16792	3.56686	0.999984	0.0717878	0.069619
GOTERM_BP_DIRECT	GO:0010811~positive regulation of cell-substrate adhesion	9	0.792952	0.00299507	ITGA3, COL8A1, RAC1, HSD17B12, RSU1, ITGA5, CYR61, PPM1F, LIMS1	1115	38	16792	3.56686	0.999984	0.0717878	0.069619
GOTERM_BP_DIRECT	GO:0042274~ribosomal small subunit biogenesis	6	0.528634	0.00300168	RPS17, RPS16, RPS7, RPS19, RPS6, RPS24	1115	16	16792	5.64753	0.999984	0.0717878	0.069619
GOTERM_BP_DIRECT	GO:1901800~positive regulation of proteasomal protein catabolic process	6	0.528634	0.00300168	PSMC5, PSMC6, PSMC3, PSMC4, PSMC1, PSMC2	1115	16	16792	5.64753	0.999984	0.0717878	0.069619
GOTERM_BP_DIRECT	GO:0061028~establishment of endothelial barrier	6	0.528634	0.00300168	RAP1B, RDX, MYADM, MSN, EZR, ICAM1	1115	16	16792	5.64753	0.999984	0.0717878	0.069619
GOTERM_BP_DIRECT	GO:0034599~cellular response to oxidative stress	12	1.05727	0.00300907	NME1-NME2, PRDX3, PRDX2, G6PD, GPX1, TXNL1, LONP1, PYCR1, ATP2A2, PARK7, SLC25A24, HSPA1A	1115	64	16792	2.82377	0.999984	0.0717878	0.069619
GOTERM_BP_DIRECT	GO:0051028~mRNA transport	10	0.881057	0.00332611	SEC13, HNRNPA3, MYO1C, XPO1, MVP, IGF2BP3, NUTF2, IGF2BP2, HNRNPA1, LRPPRC	1115	47	16792	3.20427	0.999995	0.0783342	0.0759676
GOTERM_BP_DIRECT	GO:0031532~actin cytoskeleton reorganization	10	0.881057	0.00332611	PTPN1, RALA, ANXA1, SHC1, MYH9, FLNA, PARVA, CDC42BPB, EZR, RHOA	1115	47	16792	3.20427	0.999995	0.0783342	0.0759676
GOTERM_BP_DIRECT	GO:0006605~protein targeting	9	0.792952	0.00355292	AKAP12, YWHAE, MYO1C, YWHAQ, YWHAB, CDC37, RPL11, YWHAZ, YWHAG	1115	39	16792	3.47541	0.999998	0.0831428	0.0806309
GOTERM_BP_DIRECT	GO:1900034~regulation of cellular response to heat	13	1.14537	0.00367574	YWHAE, HSPA8, HSP90AA1, HSP90AB1, HSPA1L, PTGES3, HSPH1, TPR, MAPK1, FKBP4, CRYAB, HSPA1A, MAPK3	1115	75	16792	2.61042	0.999999	0.0854726	0.0828902
GOTERM_BP_DIRECT	GO:0071353~cellular response to interleukin-4	7	0.61674	0.00401837	TUBA1B, RPL3, HSP90AB1, HSPA5, FASN, IMPDH2, RPLP0	1115	24	16792	4.39253	1	0.0928522	0.090047
GOTERM_BP_DIRECT	GO:0038096~Fc-gamma receptor signaling pathway involved in phagocytosis	18	1.5859	0.00434125	ACTR3, NCKAP1, ACTR2, CYFIP1, HSP90AA1, HSP90AB1, ARPC1B, ARPC4, ARPC5, ACTG1, CDC42, MYO1C, ARPC2, ARPC3, MAPK1, RAC1, CRK, MAPK3	1115	127	16792	2.1345	1	0.098261	0.0952923
GOTERM_BP_DIRECT	GO:0007016~cytoskeletal anchoring at plasma membrane	5	0.440529	0.00435943	JUP, EPB41L3, FLNB, TLN1, EZR	1115	11	16792	6.8455	1	0.098261	0.0952923
GOTERM_BP_DIRECT	GO:0006048~UDP-N-acetylglucosamine biosynthetic process	5	0.440529	0.00435943	GNPDA1, NAGK, GFPT1, PGM3, UAP1	1115	11	16792	6.8455	1	0.098261	0.0952923
GOTERM_BP_DIRECT	GO:0010941~regulation of cell death	5	0.440529	0.00435943	EEF1D, CRYAB, YWHAZ, SLC25A24, HSPA1A	1115	11	16792	6.8455	1	0.098261	0.0952923
GOTERM_BP_DIRECT	GO:0014070~response to organic cyclic compound	10	0.881057	0.00445341	G6PD, CPT1A, PSMB2, NAMPT, ANXA7, NEDD8, ACSL3, COMT, ACAT1, ICAM1	1115	49	16792	3.07349	1	0.0997672	0.096753
GOTERM_BP_DIRECT	GO:0007159~leukocyte cell-cell adhesion	7	0.61674	0.00499532	ITGB1, TSTA3, NT5E, MSN, ITGA5, EZR, ICAM1	1115	25	16792	4.21683	1	0.110058	0.106732
GOTERM_BP_DIRECT	GO:0006189~'de novo' IMP biosynthetic process	4	0.352423	0.00500262	ADSL, ATIC, GART, PAICS	1115	6	16792	10.0401	1	0.110058	0.106732
GOTERM_BP_DIRECT	GO:0042256~mature ribosome assembly	4	0.352423	0.00500262	DDX3X, EIF6, C1QBP, SBDS	1115	6	16792	10.0401	1	0.110058	0.106732
GOTERM_BP_DIRECT	GO:0006103~2-oxoglutarate metabolic process	6	0.528634	0.00526959	GOT1, IDH1, GOT2, IDH2, OGDH, DLD	1115	18	16792	5.02003	1	0.114559	0.111098
GOTERM_BP_DIRECT	GO:0051170~nuclear import	6	0.528634	0.00526959	SNRPD2, SNRPD1, SNRPE, SNRPD3, HNRNPA1, SNRPB	1115	18	16792	5.02003	1	0.114559	0.111098
GOTERM_BP_DIRECT	GO:0030433~ER-associated ubiquitin-dependent protein catabolic process	11	0.969163	0.00573701	VCP, PSMC5, PSMC6, PSMC3, HSPA5, PSMC4, PSMC1, PSMC2, ERLIN1, STT3B, HSP90B1	1115	60	16792	2.76102	1	0.123262	0.119538
GOTERM_BP_DIRECT	GO:0051289~protein homotetramerization	11	0.969163	0.00573701	VASP, PFKL, SHMT2, IMPDH2, HM13, HPRT1, ALDOA, DNM1L, DECR1, CRYZ, GLS	1115	60	16792	2.76102	1	0.123262	0.119538
GOTERM_BP_DIRECT	GO:0031647~regulation of protein stability	12	1.05727	0.00609835	PSMD8, CTSA, CDC42, SH3GLB1, HSPA8, KHDRBS1, CD81, LAMP2, TPR, MAPK1, VPS35, SUGT1	1115	70	16792	2.58173	1	0.129404	0.125494
GOTERM_BP_DIRECT	GO:0046487~glyoxylate metabolic process	7	0.61674	0.0061358	GRHPR, PDHA1, NDUFAB1, OGDH, DLST, PDHB, DLD	1115	26	16792	4.05464	1	0.129404	0.125494
GOTERM_BP_DIRECT	GO:0060315~negative regulation of ryanodine-sensitive calcium-release channel activity	5	0.440529	0.00619898	FKBP1A, GSTM2, GSTO1, SRI, CALM2	1115	12	16792	6.27504	1	0.129404	0.125494
GOTERM_BP_DIRECT	GO:0043248~proteasome assembly	5	0.440529	0.00619898	PSMD8, PSMD11, PSMD4, PSMD13, PSMD5	1115	12	16792	6.27504	1	0.129404	0.125494
GOTERM_BP_DIRECT	GO:0006164~purine nucleotide biosynthetic process	5	0.440529	0.00619898	ADSL, ATIC, MTHFD1, IMPDH2, HPRT1	1115	12	16792	6.27504	1	0.129404	0.125494
GOTERM_BP_DIRECT	GO:0007160~cell-matrix adhesion	14	1.23348	0.00627189	ITGB1, ITGA3, ITGA2, PXN, ILK, CTGF, ZYX, CTNNB1, ITGAV, ITGB6, RAC1, CD44, FERMT2, VCL	1115	90	16792	2.34268	1	0.130186	0.126253
GOTERM_BP_DIRECT	GO:1902600~hydrogen ion transmembrane transport	11	0.969163	0.00646417	CYB5A, ATP6V1G1, NDUFA4, NNT, COX4I1, UQCRC1, UQCRFS1, COX7A2, UQCR10, COX6C, UQCRH	1115	61	16792	2.71575	1	0.132678	0.12867
GOTERM_BP_DIRECT	GO:0006950~response to stress	11	0.969163	0.00646417	STIP1, HSP90AB2P, NPM1, HSP90AA1, HSP90AB4P, HSP90AB1, AHSA1, AKR1B1, MAPK1, HSP90B1, EIF1	1115	61	16792	2.71575	1	0.132678	0.12867
GOTERM_BP_DIRECT	GO:0051493~regulation of cytoskeleton organization	6	0.528634	0.00676675	CLIC4, DYNLT1, CAPN2, NEXN, MAPK1, MAPK3	1115	19	16792	4.75582	1	0.137354	0.133204
GOTERM_BP_DIRECT	GO:0002026~regulation of the force of heart contraction	6	0.528634	0.00676675	GLRX3, GAA, MYL3, ATP2A2, ATP1A1, MYH6	1115	19	16792	4.75582	1	0.137354	0.133204
GOTERM_BP_DIRECT	GO:0007339~binding of sperm to zona pellucida	8	0.704846	0.00724244	CCT3, CCT2, HSPA1L, TCP1, CCT8, CCT7, CCT5, CCT4	1115	35	16792	3.44231	1	0.146202	0.141785
GOTERM_BP_DIRECT	GO:0006891~intra-Golgi vesicle-mediated transport	7	0.61674	0.00745451	NAPA, NSF, COPB2, COPA, COPB1, COPZ1, COPE	1115	27	16792	3.90447	1	0.148847	0.14435
GOTERM_BP_DIRECT	GO:0031032~actomyosin structure organization	7	0.61674	0.00745451	CNN2, EPB41L3, MYH9, MYH14, CDC42BPB, MYH10, CNN3	1115	27	16792	3.90447	1	0.148847	0.14435
GOTERM_BP_DIRECT	GO:0048010~vascular endothelial growth factor receptor signaling pathway	12	1.05727	0.00755276	CDC42, NCKAP1, CYFIP1, HSP90AA1, PXN, HSPB1, ITGAV, RAC1, PAK2, CRK, RHOA, ACTG1	1115	72	16792	2.51001	1	0.149747	0.145222
GOTERM_BP_DIRECT	GO:0006091~generation of precursor metabolites and energy	10	0.881057	0.00758108	ATP5B, SLC25A3, GNPDA1, GBE1, COX4I1, OGDH, FDXR, DLST, ACO2, COX6C	1115	53	16792	2.84153	1	0.149747	0.145222
GOTERM_BP_DIRECT	GO:0019054~modulation by virus of host process	4	0.352423	0.00832461	KPNA4, KPNA3, KPNB1, KPNA1	1115	7	16792	8.60577	1	0.160972	0.156108
GOTERM_BP_DIRECT	GO:1903077~negative regulation of protein localization to plasma membrane	4	0.352423	0.00832461	DAB2, CLTC, GBP1, AP2M1	1115	7	16792	8.60577	1	0.160972	0.156108
GOTERM_BP_DIRECT	GO:0006101~citrate metabolic process	4	0.352423	0.00832461	CS, ACLY, ACO1, ACO2	1115	7	16792	8.60577	1	0.160972	0.156108
GOTERM_BP_DIRECT	GO:0006734~NADH metabolic process	4	0.352423	0.00832461	VCP, MDH1, MDH2, OGDH	1115	7	16792	8.60577	1	0.160972	0.156108
GOTERM_BP_DIRECT	GO:0034975~protein folding in endoplasmic reticulum	5	0.440529	0.00848946	PDIA3, HSPA5, CANX, CALR, HSP90B1	1115	13	16792	5.79234	1	0.162449	0.157541
GOTERM_BP_DIRECT	GO:0006119~oxidative phosphorylation	5	0.440529	0.00848946	ATP5D, UQCRC1, ATP5C1, UQCRC2, UQCRH	1115	13	16792	5.79234	1	0.162449	0.157541
GOTERM_BP_DIRECT	GO:0042744~hydrogen peroxide catabolic process	6	0.528634	0.00853777	PRDX3, PRDX2, PRDX5, GPX1, PRDX1, PRDX6	1115	20	16792	4.51803	1	0.162527	0.157617
GOTERM_BP_DIRECT	GO:0000060~protein import into nucleus, translocation	7	0.61674	0.00896596	AKR1C3, NUTF2, TNPO1, PHB2, KPNB1, RAN, IPO5	1115	28	16792	3.76502	1	0.169799	0.164669
GOTERM_BP_DIRECT	GO:0030512~negative regulation of transforming growth factor beta receptor signaling pathway	11	0.969163	0.00908001	HSPA5, CAV2, CAV1, HTRA1, STRAP, RPS27A, GLG1, SNX6, ENG, HSPA1A, DNM2	1115	64	16792	2.58845	1	0.171077	0.165908
GOTERM_BP_DIRECT	GO:0007030~Golgi organization	12	1.05727	0.00926381	CDC42, RAB2A, RAB1A, LMAN1, TMED9, TMED10, ATL3, LMAN2, SURF4, USO1, ARL1, SYNE1	1115	74	16792	2.44218	1	0.172768	0.167548
GOTERM_BP_DIRECT	GO:0030334~regulation of cell migration	12	1.05727	0.00926381	PLXND1, RCC2, LAMA4, LMNA, DPYSL3, PECAM1, NEXN, FLNA, RAC1, RHOA, VCL, RTN4	1115	74	16792	2.44218	1	0.172768	0.167548
GOTERM_BP_DIRECT	GO:0007010~cytoskeleton organization	20	1.76211	0.0103931	MACF1, TUBAL3, TPM1, MSN, CDC42BPB, TUBB4B, CNN2, TUBA1C, TUBB6, TUBB2B, TUBA1A, TUBB2A, CAPZB, TUBB3, PALLD, DPYSL2, CFL1, CTNNA2, SPTAN1, SPTBN1	1115	161	16792	1.87082	1	0.19285	0.187023
GOTERM_BP_DIRECT	GO:0001937~negative regulation of endothelial cell proliferation	7	0.61674	0.0106844	AIMP1, SPARC, STAT1, CAV2, CAV1, ATP5A1, ENG	1115	29	16792	3.63519	1	0.195296	0.189395
GOTERM_BP_DIRECT	GO:0007163~establishment or maintenance of cell polarity	7	0.61674	0.0106844	ACTR3, CDC42, CAP1, ACTR2, CTNNA1, PARVA, CDC42BPB	1115	29	16792	3.63519	1	0.195296	0.189395
GOTERM_BP_DIRECT	GO:0051973~positive regulation of telomerase activity	7	0.61674	0.0106844	CCT2, TCP1, MAPK1, CTNNB1, MAPK15, MAPK3, CCT4	1115	29	16792	3.63519	1	0.195296	0.189395
GOTERM_BP_DIRECT	GO:1903955~positive regulation of protein targeting to mitochondrion	13	1.14537	0.0110568	SH3GLB1, HSPA1L, UBE2D3, U2AF1, UBE2L3, PSMD8, NPEPPS, PSMB7, U2AF2, RUVBL1, RAC2, SAE1, RPL28	1115	86	16792	2.27653	1	0.201103	0.195027
GOTERM_BP_DIRECT	GO:0022617~extracellular matrix disassembly	12	1.05727	0.0112594	CAPNS1, BSG, FLOT1, HTRA1, CAPN2, FN1, CAPG, CAPN1, LAMC1, HSPG2, CD44, ENG	1115	76	16792	2.37791	1	0.201982	0.19588
GOTERM_BP_DIRECT	GO:0009142~nucleoside triphosphate biosynthetic process	5	0.440529	0.0112701	NME1-NME2, AK1, CMPK1, SUCLG1, NME1	1115	14	16792	5.3786	1	0.201982	0.19588
GOTERM_BP_DIRECT	GO:1901224~positive regulation of NIK/NF-kappaB signaling	5	0.440529	0.0112701	RPS3, EIF2AK2, ACTN4, HMGB1, CALR	1115	14	16792	5.3786	1	0.201982	0.19588
GOTERM_BP_DIRECT	GO:0032956~regulation of actin cytoskeleton organization	9	0.792952	0.0113737	FSCN1, TWF2, ILK, ARHGAP18, SH3BGRL3, EZR, CRK, RHOA, TRIOBP	1115	47	16792	2.88385	1	0.202849	0.196721
GOTERM_BP_DIRECT	GO:0007005~mitochondrion organization	12	1.05727	0.0123726	PRDX3, ATP5B, STOML2, CAV2, NOS3, LONP1, PARK7, SSBP1, PHB, DNM1L, PHB2, EIF4G1	1115	77	16792	2.34703	1	0.21748	0.210909
GOTERM_BP_DIRECT	GO:0006740~NADPH regeneration	3	0.264317	0.0126099	G6PD, NNT, IDH1	1115	3	16792	15.0601	1	0.21748	0.210909
GOTERM_BP_DIRECT	GO:0061684~chaperone-mediated autophagy	3	0.264317	0.0126099	HSPA8, HSP90AA1, LAMP2	1115	3	16792	15.0601	1	0.21748	0.210909
GOTERM_BP_DIRECT	GO:0000189~MAPK import into nucleus	3	0.264317	0.0126099	TPR, MAPK1, MAPK3	1115	3	16792	15.0601	1	0.21748	0.210909
GOTERM_BP_DIRECT	GO:0032872~regulation of stress-activated MAPK cascade	4	0.352423	0.0126676	GSTP1, PRDX1, MAPK1, MAPK3	1115	8	16792	7.53004	1	0.21748	0.210909
GOTERM_BP_DIRECT	GO:0006108~malate metabolic process	4	0.352423	0.0126676	FH, MDH1, MDH2, ME2	1115	8	16792	7.53004	1	0.21748	0.210909
GOTERM_BP_DIRECT	GO:0032471~negative regulation of endoplasmic reticulum calcium ion concentration	4	0.352423	0.0126676	BCAP31, FIS1, RAP1GDS1, TGM2	1115	8	16792	7.53004	1	0.21748	0.210909
GOTERM_BP_DIRECT	GO:0006610~ribosomal protein import into nucleus	4	0.352423	0.0126676	RPL23, TNPO1, KPNB1, IPO5	1115	8	16792	7.53004	1	0.21748	0.210909
GOTERM_BP_DIRECT	GO:1900087~positive regulation of G1/S transition of mitotic cell cycle	6	0.528634	0.0129901	DDX3X, ANXA1, APEX1, RDX, CUL4B, EIF4G1	1115	22	16792	4.1073	1	0.22198	0.215274
GOTERM_BP_DIRECT	GO:0007229~integrin-mediated signaling pathway	14	1.23348	0.0136719	ITGB1, ITGA3, RCC2, ITGA2, ILK, CTGF, NME1-NME2, DAB2, ZYX, MYH9, ITGAV, ITGB6, ITGA5, FERMT2	1115	99	16792	2.12971	1	0.23214	0.225127
GOTERM_BP_DIRECT	GO:0051260~protein homooligomerization	21	1.85022	0.0137111	FIS1, NPM1, VCP, CPT1A, ATL3, VWF, ST13, CAV1, ACAT1, EHD1, EHD4, DPYSL3, FLOT1, LONP1, ANXA6, CHMP4B, STOM, KCTD12, BID, CRYAB, TGM2	1115	177	16792	1.78679	1	0.23214	0.225127
GOTERM_BP_DIRECT	GO:0009615~response to virus	15	1.32159	0.0139496	IFITM2, DDX3X, DDX1, HMGA1, EIF2AK2, HSPB1, ENO1, EEF1G, RPS15A, NPC2, PSMA2, CFL1, BANF1, CCT5, TPT1	1115	110	16792	2.05365	1	0.235095	0.227992
GOTERM_BP_DIRECT	GO:0006139~nucleobase-containing compound metabolic process	9	0.792952	0.0145205	ATIC, PNP, DPYSL2, AK1, AK2, CMPK1, ERH, CTPS1, REXO2	1115	49	16792	2.76614	1	0.243402	0.236048
GOTERM_BP_DIRECT	GO:0043277~apoptotic cell clearance	5	0.440529	0.014575	ITGAV, HMGB1, PDIA6, TGM2, TXNDC5	1115	15	16792	5.02003	1	0.243402	0.236048
GOTERM_BP_DIRECT	GO:0045184~establishment of protein localization	8	0.704846	0.0150664	VCP, RCC2, ITGA2, RDX, FLNA, KPNB1, CORO1C, LIMS1	1115	40	16792	3.01202	1	0.250471	0.242904
GOTERM_BP_DIRECT	GO:0043154~negative regulation of cysteine-type endopeptidase activity involved in apoptotic process	11	0.969163	0.0151453	PRDX3, YWHAE, GPI, PRDX5, DDX3X, GPX1, ARRB1, SERPINB9, SFN, CRYAB, CD44	1115	69	16792	2.40088	1	0.250648	0.243075
GOTERM_BP_DIRECT	GO:0006607~NLS-bearing protein import into nucleus	6	0.528634	0.0157123	KPNA4, TNPO1, KPNA3, KPNB1, IPO5, KPNA1	1115	23	16792	3.92872	1	0.258866	0.251045
GOTERM_BP_DIRECT	GO:0031397~negative regulation of protein ubiquitination	8	0.704846	0.0171581	DNAJA1, CAV1, RPS3, TSPO, ISG15, ARRB1, PARK7, HSPA1A	1115	41	16792	2.93855	1	0.279883	0.271427
GOTERM_BP_DIRECT	GO:0015991~ATP hydrolysis coupled proton transport	7	0.61674	0.0172166	ATP6V1A, ATP5B, ATP5A1, ATP6V1B2, ATP1A1, ATP6V1E1, ATP6V1C1	1115	32	16792	3.29439	1	0.279883	0.271427
GOTERM_BP_DIRECT	GO:0009306~protein secretion	7	0.61674	0.0172166	CANX, ERP29, GNAS, RAB8A, PDIA4, RAB8B, PAFAH1B1	1115	32	16792	3.29439	1	0.279883	0.271427
GOTERM_BP_DIRECT	GO:0060316~positive regulation of ryanodine-sensitive calcium-release channel activity	4	0.352423	0.0180749	GSTM2, ASPH, GSTO1, CALM2	1115	9	16792	6.69337	1	0.288726	0.280003
GOTERM_BP_DIRECT	GO:0048660~regulation of smooth muscle cell proliferation	4	0.352423	0.0180749	XRCC6, XRCC5, PRKDC, CTNNB1	1115	9	16792	6.69337	1	0.288726	0.280003
GOTERM_BP_DIRECT	GO:0051561~positive regulation of mitochondrial calcium ion concentration	4	0.352423	0.0180749	BCAP31, FIS1, RAP1GDS1, TGM2	1115	9	16792	6.69337	1	0.288726	0.280003
GOTERM_BP_DIRECT	GO:0034101~erythrocyte homeostasis	4	0.352423	0.0180749	GPI, RPS17, PRDX1, RPS24	1115	9	16792	6.69337	1	0.288726	0.280003
GOTERM_BP_DIRECT	GO:0075733~intracellular transport of virus	9	0.792952	0.0182562	XPO1, TPR, NMT2, KPNA4, RPS27A, KPNA3, KPNB1, RAN, KPNA1	1115	51	16792	2.65766	1	0.28911	0.280375
GOTERM_BP_DIRECT	GO:0042542~response to hydrogen peroxide	9	0.792952	0.0182562	PRDX3, PPP2CB, LDHA, GPX1, STAT1, KPNA4, EEF2, CRYAB, HSPD1	1115	51	16792	2.65766	1	0.28911	0.280375
GOTERM_BP_DIRECT	GO:0061136~regulation of proteasomal protein catabolic process	5	0.440529	0.0184327	USP14, GPX1, PSMD14, PSME2, PRKACA	1115	16	16792	4.70628	1	0.290652	0.28187
GOTERM_BP_DIRECT	GO:0008283~cell proliferation	36	3.17181	0.0188178	KHDRBS1, DAZAP1, PCNA, DCTN2, CD81, PRKDC, CSE1L, ILK, TXN, CYR61, GNAI2, UBE2L3, RAP1B, UCHL1, IFI16, PRDX1, TSPO, ANXA7, RAC1, MYH10, NUDC, XRCC5, TXNRD1, ITGA2, PTGES3, RPL23A, PA2G4, MIF, DAB2, COPS2, GNB1, FSCN1, SBDS, MAPRE1, BCAT1, PICALM	1115	366	16792	1.48132	1	0.295456	0.286529
GOTERM_BP_DIRECT	GO:0002931~response to ischemia	7	0.61674	0.0198949	UCHL1, TIGAR, AIFM1, CAV1, HYOU1, EEF2, HSPD1	1115	33	16792	3.19456	1	0.311038	0.301641
GOTERM_BP_DIRECT	GO:0007015~actin filament organization	11	0.969163	0.0199976	TPM4, TPM3, TMOD3, ACTN1, TMSB4X, TPM1, FSCN1, CTNNA1, RAC2, ALDOA, DBN1	1115	72	16792	2.30085	1	0.311319	0.301913
GOTERM_BP_DIRECT	GO:0007596~blood coagulation	21	1.85022	0.0201677	VKORC1, VWF, ITGA2, ANXA5, AK3, AP3B1, PAPSS2, CDC42, EHD1, PROCR, EHD2, LMAN1, CAPZB, MMRN1, PRKAR2A, CAPZA1, CAPZA2, CD59, RAC1, PRKACA, RAB5A	1115	184	16792	1.71881	1	0.312642	0.303196
GOTERM_BP_DIRECT	GO:0006417~regulation of translation	9	0.792952	0.0203616	RPS14, DDX6, MTPN, APP, MKNK1, ACO1, RPL38, PA2G4, EIF4E	1115	52	16792	2.60655	1	0.314321	0.304825
GOTERM_BP_DIRECT	GO:0007155~cell adhesion	43	3.78855	0.0213776	COL18A1, APP, CD151, LAMA4, PXN, CTNND1, ICAM2, ATP2A2, LAMC1, CYR61, CTGF, ICAM1, NME1-NME2, CDH5, ALCAM, PODXL, CTNNA1, IGFBP7, ITGAV, CTNNA2, ITGB6, RAC1, MYH10, JUP, VWF, ITGA3, MCAM, ITGA2, FN1, LAMB1, RPSA, PARVA, AIMP1, MMRN1, ZYX, PECAM1, COL8A1, CTNNB1, CD9, ITGA5, CD44, VCL, ENG	1115	459	16792	1.41086	1	0.328625	0.318697
GOTERM_BP_DIRECT	GO:0006464~cellular protein modification process	14	1.23348	0.0214758	UBE2I, RPN2, UBA6, PRKDC, RPN1, UBE2D3, NEDD8, PLOD2, PLOD1, UBE2L3, UBE2N, UBA1, SAE1, UBE2M	1115	105	16792	2.00801	1	0.328759	0.318826
GOTERM_BP_DIRECT	GO:0000413~protein peptidyl-prolyl isomerization	8	0.704846	0.0219398	FKBP1A, FKBP10, FKBP9, FKBP4, PPIB, PPIA, FKBP3, FKBP5	1115	43	16792	2.80188	1	0.334468	0.324363
GOTERM_BP_DIRECT	GO:0042273~ribosomal large subunit biogenesis	6	0.528634	0.0222383	RPL5, RPL11, RPL14, RPL35A, RPL26, RPL7	1115	25	16792	3.61442	1	0.336228	0.32607
GOTERM_BP_DIRECT	GO:0046686~response to cadmium ion	6	0.528634	0.0222383	GPI, CYB5A, SPARC, PCNA, GSS, B2M	1115	25	16792	3.61442	1	0.336228	0.32607
GOTERM_BP_DIRECT	GO:0040008~regulation of growth	9	0.792952	0.0226337	MCTS1, PPP2CA, SHC1, PPP2R1A, RUVBL2, RUVBL1, PRAME, TKT, PAK2	1115	53	16792	2.55737	1	0.340803	0.330507
GOTERM_BP_DIRECT	GO:0031589~cell-substrate adhesion	5	0.440529	0.0228666	ITGB1, VWF, ITGA2, ITGAV, ITGA5	1115	17	16792	4.42944	1	0.342906	0.332546
GOTERM_BP_DIRECT	GO:0006283~transcription-coupled nucleotide-excision repair	11	0.969163	0.023808	COPS4, DDB1, COPS3, PCNA, COPS5, COPS2, GPS1, COPS8, RPS27A, PRPF19, CUL4B	1115	74	16792	2.23866	1	0.351546	0.340925
GOTERM_BP_DIRECT	GO:0090666~scaRNA localization to Cajal body	3	0.264317	0.0241126	CCT2, TCP1, CCT4	1115	4	16792	11.2951	1	0.351546	0.340925
GOTERM_BP_DIRECT	GO:0015853~adenine transport	3	0.264317	0.0241126	VDAC3, SLC25A5, SLC25A6	1115	4	16792	11.2951	1	0.351546	0.340925
GOTERM_BP_DIRECT	GO:0010638~positive regulation of organelle organization	3	0.264317	0.0241126	LMAN1, TMED9, SURF4	1115	4	16792	11.2951	1	0.351546	0.340925
GOTERM_BP_DIRECT	GO:0018916~nitrobenzene metabolic process	3	0.264317	0.0241126	GSTM4, GSTM3, GSTM2	1115	4	16792	11.2951	1	0.351546	0.340925
GOTERM_BP_DIRECT	GO:1902115~regulation of organelle assembly	3	0.264317	0.0241126	RDX, MSN, EZR	1115	4	16792	11.2951	1	0.351546	0.340925
GOTERM_BP_DIRECT	GO:0070849~response to epidermal growth factor	3	0.264317	0.0241126	TPR, MAPK1, MAPK3	1115	4	16792	11.2951	1	0.351546	0.340925
GOTERM_BP_DIRECT	GO:0051085~chaperone mediated protein folding requiring cofactor	4	0.352423	0.0245669	HSPA8, HSPH1, HSPE1, HSPD1	1115	10	16792	6.02404	1	0.35233	0.341686
GOTERM_BP_DIRECT	GO:0003334~keratinocyte development	4	0.352423	0.0245669	CDC42, PALLD, SFN, FLNB	1115	10	16792	6.02404	1	0.35233	0.341686
GOTERM_BP_DIRECT	GO:0006613~cotranslational protein targeting to membrane	4	0.352423	0.0245669	SRP19, TRAM1, SSR1, SRP14	1115	10	16792	6.02404	1	0.35233	0.341686
GOTERM_BP_DIRECT	GO:1903206~negative regulation of hydrogen peroxide-induced cell death	4	0.352423	0.0245669	PSAP, PYCR1, PARK7, TXN	1115	10	16792	6.02404	1	0.35233	0.341686
GOTERM_BP_DIRECT	GO:0010501~RNA secondary structure unwinding	8	0.704846	0.0246459	EIF4A2, DDX17, EIF4A1, DDX6, DDX5, DDX3X, DDX39B, DDX1	1115	44	16792	2.7382	1	0.35233	0.341686
GOTERM_BP_DIRECT	GO:0006396~RNA processing	13	1.14537	0.0266299	DDX17, SF3A1, SSB, DHX9, HNRNPU, SYNCRIP, HNRNPK, PABPN1, SNRPD1, HNRNPH1, HNRNPF, HNRNPD, SNRPD3	1115	97	16792	2.01836	1	0.379218	0.367761
GOTERM_BP_DIRECT	GO:0006405~RNA export from nucleus	9	0.792952	0.0277019	RANBP1, DDX39B, U2AF2, TPR, SRSF1, SRSF2, U2AF1, HNRNPA1, EIF4E	1115	55	16792	2.46438	1	0.392658	0.380795
GOTERM_BP_DIRECT	GO:0030705~cytoskeleton-dependent intracellular transport	5	0.440529	0.0278943	TUBA1C, TUBA1B, TUBA1A, KIF5B, TUBB	1115	18	16792	4.18336	1	0.392658	0.380795
GOTERM_BP_DIRECT	GO:0010880~regulation of release of sequestered calcium ion into cytosol by sarcoplasmic reticulum	5	0.440529	0.0278943	GSTM2, ASPH, GSTO1, SRI, CALM2	1115	18	16792	4.18336	1	0.392658	0.380795
GOTERM_BP_DIRECT	GO:0042059~negative regulation of epidermal growth factor receptor signaling pathway	7	0.61674	0.0295871	CDC42, CLTA, AP2A1, AP2B1, RPS27A, AP2A2, AP2M1	1115	36	16792	2.92835	1	0.414897	0.402362
GOTERM_BP_DIRECT	GO:0090383~phagosome acidification	6	0.528634	0.0303035	ATP6V1A, ATP6V1G1, ATP6V1B2, ATP6V1E1, ATP6V1C1, RAB7A	1115	27	16792	3.34669	1	0.420132	0.407439
GOTERM_BP_DIRECT	GO:0035987~endodermal cell differentiation	6	0.528634	0.0303035	COL4A2, FN1, COL8A1, ITGAV, LAMB1, ITGA5	1115	27	16792	3.34669	1	0.420132	0.407439
GOTERM_BP_DIRECT	GO:0007029~endoplasmic reticulum organization	6	0.528634	0.0303035	SEC61A1, LMAN1, ATL3, CAV2, LMAN2, DNM1L	1115	27	16792	3.34669	1	0.420132	0.407439
GOTERM_BP_DIRECT	GO:0006081~cellular aldehyde metabolic process	4	0.352423	0.0321447	ALDH1A1, AKR1A1, ALDH7A1, ALDH9A1	1115	11	16792	5.4764	1	0.436218	0.423039
GOTERM_BP_DIRECT	GO:1903364~positive regulation of cellular protein catabolic process	4	0.352423	0.0321447	RDX, MSN, VPS35, EZR	1115	11	16792	5.4764	1	0.436218	0.423039
GOTERM_BP_DIRECT	GO:0051764~actin crosslink formation	4	0.352423	0.0321447	ACTN1, DPYSL3, FLNA, PLS3	1115	11	16792	5.4764	1	0.436218	0.423039
GOTERM_BP_DIRECT	GO:0001886~endothelial cell morphogenesis	4	0.352423	0.0321447	COL18A1, CLIC4, PECAM1, PLOD3	1115	11	16792	5.4764	1	0.436218	0.423039
GOTERM_BP_DIRECT	GO:0090557~establishment of endothelial intestinal barrier	4	0.352423	0.0321447	RAB1A, RAP2B, RAB1B, TJP2	1115	11	16792	5.4764	1	0.436218	0.423039
GOTERM_BP_DIRECT	GO:0051291~protein heterooligomerization	10	0.881057	0.0321761	SEPT9, SEPT11, SEPT7, MAT2A, JUP, PRKCSH, YWHAB, CTNNA1, ILK, LIMS1	1115	67	16792	2.24777	1	0.436218	0.423039
GOTERM_BP_DIRECT	GO:0015031~protein transport	37	3.25991	0.0329143	ARF3, VPS29, ARF4, TRAM1, RAB5C, GDI1, RAB1B, MVP, GDI2, ARRB1, RRBP1, CCT6B, HSP90B1, RAB21, LMAN1, SEC61A1, LMAN2, TMED7, SEC31A, RAB2A, TMED9, PDCD6IP, PRAF2, ACTN4, COPZ1, ARCN1, KTN1, DAB2, NECAP2, RAB14, NACA, RAB35, MYH9, SEC22B, RAB5A, COPE, RAB7A	1115	395	16792	1.41069	1	0.444585	0.431153
GOTERM_BP_DIRECT	GO:0010881~regulation of cardiac muscle contraction by regulation of the release of sequestered calcium ion	5	0.440529	0.0335283	GSTM2, ASPH, GSTO1, PRKACA, CALM2	1115	19	16792	3.96318	1	0.447938	0.434405
GOTERM_BP_DIRECT	GO:0009083~branched-chain amino acid catabolic process	5	0.440529	0.0335283	HIBADH, BCAT1, HSD17B10, DLD, ACAT1	1115	19	16792	3.96318	1	0.447938	0.434405
GOTERM_BP_DIRECT	GO:0048260~positive regulation of receptor-mediated endocytosis	5	0.440529	0.0335283	RAB21, HNRNPK, ANXA2, SERPINE1, B2M	1115	19	16792	3.96318	1	0.447938	0.434405
GOTERM_BP_DIRECT	GO:0043388~positive regulation of DNA binding	6	0.528634	0.0349421	TRIM28, ITGA2, HMGB1, TXN, CALM2, NME1	1115	28	16792	3.22716	1	0.463456	0.449454
GOTERM_BP_DIRECT	GO:0000387~spliceosomal snRNP assembly	6	0.528634	0.0349421	SNRPD2, SNRPD1, STRAP, SNRPE, SNRPD3, SNRPB	1115	28	16792	3.22716	1	0.463456	0.449454
GOTERM_BP_DIRECT	GO:0006909~phagocytosis	8	0.704846	0.0377374	ANXA1, CD93, ANXA3, PECAM1, ANXA11, RAB5A, CORO1C, DNM2	1115	48	16792	2.51001	1	0.48193	0.467369
GOTERM_BP_DIRECT	GO:0010810~regulation of cell-substrate adhesion	3	0.264317	0.0384337	RAC2, MYADM, RSU1	1115	5	16792	9.03605	1	0.48193	0.467369
GOTERM_BP_DIRECT	GO:0033591~response to L-ascorbic acid	3	0.264317	0.0384337	SPARC, GSTP1, ITGA2	1115	5	16792	9.03605	1	0.48193	0.467369
GOTERM_BP_DIRECT	GO:0055129~L-proline biosynthetic process	3	0.264317	0.0384337	OAT, PYCR1, ALDH18A1	1115	5	16792	9.03605	1	0.48193	0.467369
GOTERM_BP_DIRECT	GO:0006102~isocitrate metabolic process	3	0.264317	0.0384337	IDH1, IDH2, ACO2	1115	5	16792	9.03605	1	0.48193	0.467369
GOTERM_BP_DIRECT	GO:0035088~establishment or maintenance of apical/basal cell polarity	3	0.264317	0.0384337	CDC42, CLIC4, EZR	1115	5	16792	9.03605	1	0.48193	0.467369
GOTERM_BP_DIRECT	GO:0022614~membrane to membrane docking	3	0.264317	0.0384337	MSN, EZR, ICAM1	1115	5	16792	9.03605	1	0.48193	0.467369
GOTERM_BP_DIRECT	GO:1902966~positive regulation of protein localization to early endosome	3	0.264317	0.0384337	RDX, MSN, EZR	1115	5	16792	9.03605	1	0.48193	0.467369
GOTERM_BP_DIRECT	GO:0050819~negative regulation of coagulation	3	0.264317	0.0384337	PROCR, ANXA4, ANXA5	1115	5	16792	9.03605	1	0.48193	0.467369
GOTERM_BP_DIRECT	GO:0006104~succinyl-CoA metabolic process	3	0.264317	0.0384337	OGDH, SUCLG2, SUCLG1	1115	5	16792	9.03605	1	0.48193	0.467369
GOTERM_BP_DIRECT	GO:0006532~aspartate biosynthetic process	3	0.264317	0.0384337	GOT1, GOT2, BCAT1	1115	5	16792	9.03605	1	0.48193	0.467369
GOTERM_BP_DIRECT	GO:0046033~AMP metabolic process	3	0.264317	0.0384337	AK1, AK2, AK3	1115	5	16792	9.03605	1	0.48193	0.467369
GOTERM_BP_DIRECT	GO:0070836~caveola assembly	3	0.264317	0.0384337	CAV2, CAV1, PACSIN2	1115	5	16792	9.03605	1	0.48193	0.467369
GOTERM_BP_DIRECT	GO:0071681~cellular response to indole-3-methanol	3	0.264317	0.0384337	JUP, CTNNA1, CTNNB1	1115	5	16792	9.03605	1	0.48193	0.467369
GOTERM_BP_DIRECT	GO:0043279~response to alkaloid	3	0.264317	0.0384337	TMED10, DHX15, UQCRC1	1115	5	16792	9.03605	1	0.48193	0.467369
GOTERM_BP_DIRECT	GO:0006172~ADP biosynthetic process	3	0.264317	0.0384337	AK1, AK2, AK3	1115	5	16792	9.03605	1	0.48193	0.467369
GOTERM_BP_DIRECT	GO:0034614~cellular response to reactive oxygen species	5	0.440529	0.039776	PRDX3, PRDX5, TPM1, PXN, AKR1C3	1115	20	16792	3.76502	1	0.493102	0.478205
GOTERM_BP_DIRECT	GO:0097421~liver regeneration	6	0.528634	0.0399958	PCNA, RPS16, RPL32, SRSF1, RPS24, RPL19	1115	29	16792	3.11588	1	0.493102	0.478205
GOTERM_BP_DIRECT	GO:0000289~nuclear-transcribed mRNA poly(A) tail shortening	6	0.528634	0.0399958	EIF4A2, EIF4A1, PABPC1, EIF4E, EIF4B, EIF4G1	1115	29	16792	3.11588	1	0.493102	0.478205
GOTERM_BP_DIRECT	GO:0043542~endothelial cell migration	6	0.528634	0.0399958	DPP4, PLXND1, STAT1, NOS3, PECAM1, RHOA	1115	29	16792	3.11588	1	0.493102	0.478205
GOTERM_BP_DIRECT	GO:0045214~sarcomere organization	6	0.528634	0.0399958	ITGB1, WDR1, TPM1, MYH6, ACTG1, TTN	1115	29	16792	3.11588	1	0.493102	0.478205
GOTERM_BP_DIRECT	GO:0006554~lysine catabolic process	4	0.352423	0.0407933	OGDH, DLST, ALDH7A1, DLD	1115	12	16792	5.02003	1	0.496273	0.48128
GOTERM_BP_DIRECT	GO:0008334~histone mRNA metabolic process	4	0.352423	0.0407933	SSB, SNRPE, SNRPD3, SNRPB	1115	12	16792	5.02003	1	0.496273	0.48128
GOTERM_BP_DIRECT	GO:0044319~wound healing, spreading of cells	4	0.352423	0.0407933	FLNA, RHOC, RHOA, CYR61	1115	12	16792	5.02003	1	0.496273	0.48128
GOTERM_BP_DIRECT	GO:0019068~virion assembly	4	0.352423	0.0407933	RAB1A, RAB1B, RPS27A, PPIA	1115	12	16792	5.02003	1	0.496273	0.48128
GOTERM_BP_DIRECT	GO:0007265~Ras protein signal transduction	10	0.881057	0.0411089	SDCBP, RALA, RALB, TRIM28, RRAS, SHC1, G3BP1, GNB1, RRAS2, PARK7	1115	70	16792	2.15144	1	0.496885	0.481873
GOTERM_BP_DIRECT	GO:0030168~platelet activation	14	1.23348	0.0412185	VWF, ACTN1, ARRB1, YWHAZ, RHOA, RAP2B, GNA11, GNB1, RAC2, CD9, FLNA, MAPK1, RAC1, MAPK3	1115	115	16792	1.8334	1	0.496885	0.481873
GOTERM_BP_DIRECT	GO:0007018~microtubule-based movement	11	0.969163	0.0412493	DYNC1H1, DYNC1I2, KIF5B, CLTA, AP2A1, AP2B1, DYNLRB1, KLC1, AP2A2, AP2M1, KTN1	1115	81	16792	2.0452	1	0.496885	0.481873
GOTERM_BP_DIRECT	GO:0006120~mitochondrial electron transport, NADH to ubiquinone	8	0.704846	0.0416069	NDUFB9, NDUFB10, NDUFA4, NDUFAB1, NDUFS3, NDUFS1, NDUFV2, DLD	1115	49	16792	2.45879	1	0.497928	0.482884
GOTERM_BP_DIRECT	GO:0015992~proton transport	8	0.704846	0.0416069	ATP6V1A, ATP5B, NNT, ATP6V1B2, ATP6V1E1, ATP5O, ATP6V1C1, ATP5J2	1115	49	16792	2.45879	1	0.497928	0.482884
GOTERM_BP_DIRECT	GO:0010628~positive regulation of gene expression	26	2.29075	0.0428394	DDX3X, HNRNPU, PARK7, PHB, PPM1F, CTGF, CDC42, CNN2, RPS3, VPS35, ITGA3, CAV1, RDX, FN1, PAWR, MSN, SERPINB9, ACTA1, ERP29, HNRNPD, VIM, CALR, EZR, LIMS1, ENG, HSPA1A	1115	262	16792	1.49451	1	0.511013	0.495574
GOTERM_BP_DIRECT	GO:0008543~fibroblast growth factor receptor signaling pathway	11	0.969163	0.0443068	PTBP1, HNRNPM, RAB14, HNRNPH1, HNRNPF, MAPK1, IQGAP1, RPS27A, HNRNPA1, CTGF, MAPK3	1115	82	16792	2.02026	1	0.526806	0.51089
GOTERM_BP_DIRECT	GO:0045471~response to ethanol	13	1.14537	0.0452578	G6PD, SPARC, PSMD14, GSTP1, GOT2, GGH, RPL10A, EEF2, TUFM, ICAM1, EEF1B2, RPS4X, RPL15	1115	105	16792	1.86458	1	0.532031	0.515957
GOTERM_BP_DIRECT	GO:0090004~positive regulation of establishment of protein localization to plasma membrane	6	0.528634	0.0454702	ITGB1, RER1, ITGA3, KIF5B, EZR, EPHA2	1115	30	16792	3.01202	1	0.532031	0.515957
GOTERM_BP_DIRECT	GO:0045773~positive regulation of axon extension	6	0.528634	0.0454702	MACF1, MAP1B, TWF2, FN1, ILK, PAFAH1B1	1115	30	16792	3.01202	1	0.532031	0.515957
GOTERM_BP_DIRECT	GO:0045739~positive regulation of DNA repair	6	0.528634	0.0454702	TIGAR, PCNA, TRIM28, APEX1, UBE2N, RPS3	1115	30	16792	3.01202	1	0.532031	0.515957
GOTERM_BP_DIRECT	GO:0033574~response to testosterone	6	0.528634	0.0454702	GPI, CAD, TSPO, UTS2, CALR, NME1	1115	30	16792	3.01202	1	0.532031	0.515957
GOTERM_BP_DIRECT	GO:0005980~glycogen catabolic process	5	0.440529	0.0466397	PYGB, GAA, PGM2, CALM2, PFKM	1115	21	16792	3.58574	1	0.540549	0.524218
GOTERM_BP_DIRECT	GO:0051894~positive regulation of focal adhesion assembly	5	0.440529	0.0466397	RAC1, IQGAP1, PPM1F, LIMS1, S100A10	1115	21	16792	3.58574	1	0.540549	0.524218
GOTERM_BP_DIRECT	GO:0048025~negative regulation of mRNA splicing, via spliceosome	5	0.440529	0.0466397	PTBP1, HNRNPK, U2AF2, C1QBP, HNRNPA2B1	1115	21	16792	3.58574	1	0.540549	0.524218
GOTERM_BP_DIRECT	GO:0032092~positive regulation of protein binding	9	0.792952	0.0474697	FKBP1A, RALB, HSP90AB1, PLXND1, CAV1, FLOT1, ARRB1, B2M, RAN	1115	61	16792	2.22198	1	0.548439	0.53187
GOTERM_BP_DIRECT	GO:0071277~cellular response to calcium ion	8	0.704846	0.0500948	CLIC4, ASPH, CPNE6, AKR1C3, CPNE1, CACYBP, IQGAP1, SLC25A24	1115	51	16792	2.36237	1	0.576024	0.558621
GOTERM_BP_DIRECT	GO:0006622~protein targeting to lysosome	4	0.352423	0.0504844	SCARB2, AP3M1, AP3B1, RAB7A	1115	13	16792	4.63387	1	0.576024	0.558621
GOTERM_BP_DIRECT	GO:0030837~negative regulation of actin filament polymerization	4	0.352423	0.0504844	TWF2, MYADM, TWF1, PFN2	1115	13	16792	4.63387	1	0.576024	0.558621
GOTERM_BP_DIRECT	GO:1900025~negative regulation of substrate adhesion-dependent cell spreading	4	0.352423	0.0504844	RCC2, ACTN4, GBP1, CORO1C	1115	13	16792	4.63387	1	0.576024	0.558621
GOTERM_BP_DIRECT	GO:0030100~regulation of endocytosis	6	0.528634	0.051369	PTPN1, RAB5C, EHD4, PACSIN2, RAB5A, PICALM	1115	31	16792	2.91486	1	0.582499	0.5649
GOTERM_BP_DIRECT	GO:0032781~positive regulation of ATPase activity	6	0.528634	0.051369	TPM1, MYL3, DNAJB11, AHSA1, ATP1B3, PFN2	1115	31	16792	2.91486	1	0.582499	0.5649
GOTERM_BP_DIRECT	GO:0045453~bone resorption	5	0.440529	0.0541173	RAC2, CTNNB1, TPP1, RAC1, RAB7A	1115	22	16792	3.42275	1	0.597694	0.579636
GOTERM_BP_DIRECT	GO:0006616~SRP-dependent cotranslational protein targeting to membrane, translocation	3	0.264317	0.0551492	SRP19, SRP72, SRP9	1115	6	16792	7.53004	1	0.597694	0.579636
GOTERM_BP_DIRECT	GO:0006531~aspartate metabolic process	3	0.264317	0.0551492	GOT1, GOT2, ADSS	1115	6	16792	7.53004	1	0.597694	0.579636
GOTERM_BP_DIRECT	GO:0044794~positive regulation by host of viral process	3	0.264317	0.0551492	CAV2, CFL1, PPIB	1115	6	16792	7.53004	1	0.597694	0.579636
GOTERM_BP_DIRECT	GO:0007044~cell-substrate junction assembly	3	0.264317	0.0551492	FN1, ITGA5, TLN1	1115	6	16792	7.53004	1	0.597694	0.579636
GOTERM_BP_DIRECT	GO:0009987~cellular process	3	0.264317	0.0551492	APP, MAP1B, TUBB	1115	6	16792	7.53004	1	0.597694	0.579636
GOTERM_BP_DIRECT	GO:0060440~trachea formation	3	0.264317	0.0551492	MAPK1, CTNNB1, MAPK3	1115	6	16792	7.53004	1	0.597694	0.579636
GOTERM_BP_DIRECT	GO:0043535~regulation of blood vessel endothelial cell migration	3	0.264317	0.0551492	SH3BGRL3, PRCP, EPHA2	1115	6	16792	7.53004	1	0.597694	0.579636
GOTERM_BP_DIRECT	GO:0070585~protein localization to mitochondrion	3	0.264317	0.0551492	DNAJA1, MTCH2, DNM1L	1115	6	16792	7.53004	1	0.597694	0.579636
GOTERM_BP_DIRECT	GO:0033119~negative regulation of RNA splicing	3	0.264317	0.0551492	RPS26, PTBP1, RPS13	1115	6	16792	7.53004	1	0.597694	0.579636
GOTERM_BP_DIRECT	GO:0032527~protein exit from endoplasmic reticulum	3	0.264317	0.0551492	LMAN1, TMED9, SURF4	1115	6	16792	7.53004	1	0.597694	0.579636
GOTERM_BP_DIRECT	GO:0060789~hair follicle placode formation	3	0.264317	0.0551492	CDC42, GNAS, CTNNB1	1115	6	16792	7.53004	1	0.597694	0.579636
GOTERM_BP_DIRECT	GO:0001765~membrane raft assembly	3	0.264317	0.0551492	ANXA2, FLOT1, S100A10	1115	6	16792	7.53004	1	0.597694	0.579636
GOTERM_BP_DIRECT	GO:0006415~translational termination	3	0.264317	0.0551492	ETF1, APEH, ABCE1	1115	6	16792	7.53004	1	0.597694	0.579636
GOTERM_BP_DIRECT	GO:0061732~mitochondrial acetyl-CoA biosynthetic process from pyruvate	3	0.264317	0.0551492	PDHA1, PDHB, DLD	1115	6	16792	7.53004	1	0.597694	0.579636
GOTERM_BP_DIRECT	GO:0007584~response to nutrient	10	0.881057	0.0554256	LDHA, ADSL, PKM, AHCY, DAD1, STAT1, COX4I1, AKR1C3, ACSL3, GNAI2	1115	74	16792	2.03515	1	0.598922	0.580827
GOTERM_BP_DIRECT	GO:0060348~bone development	7	0.61674	0.0571384	VKORC1, SPARC, GNAS, PLS3, PPIB, PAPSS2, ENG	1115	42	16792	2.51001	1	0.610251	0.591814
GOTERM_BP_DIRECT	GO:0045740~positive regulation of DNA replication	7	0.61674	0.0571384	CDC42, NPM1, PCNA, SHC1, CACYBP, RAC1, CALR	1115	42	16792	2.51001	1	0.610251	0.591814
GOTERM_BP_DIRECT	GO:0035338~long-chain fatty-acyl-CoA biosynthetic process	7	0.61674	0.0571384	SLC25A1, ACOT9, ACLY, ACOT7, FASN, ACSL3, HSD17B12	1115	42	16792	2.51001	1	0.610251	0.591814
GOTERM_BP_DIRECT	GO:0051496~positive regulation of stress fiber assembly	7	0.61674	0.0571384	TPM1, RAC1, RHOA, PPM1F, PFN2, CTGF, S100A10	1115	42	16792	2.51001	1	0.610251	0.591814
GOTERM_BP_DIRECT	GO:0006369~termination of RNA polymerase II transcription	9	0.792952	0.0601184	PABPN1, DDX39B, U2AF2, SRSF1, SRSF2, SNRPE, U2AF1, SNRPD3, SNRPB	1115	64	16792	2.11783	1	0.638558	0.619266
GOTERM_BP_DIRECT	GO:0006979~response to oxidative stress	13	1.14537	0.0606452	APP, GPX1, GPX4, PON2, GSS, IDH1, PDLIM1, PRDX3, PRDX2, PRDX5, PSMB5, NAPRT, RPS3	1115	110	16792	1.77983	1	0.638558	0.619266
GOTERM_BP_DIRECT	GO:0006820~anion transport	4	0.352423	0.0611792	VDAC3, TSPO, VDAC2, VDAC1	1115	14	16792	4.30288	1	0.638558	0.619266
GOTERM_BP_DIRECT	GO:0031529~ruffle organization	4	0.352423	0.0611792	CYFIP1, TPM1, RAC1, CORO1B	1115	14	16792	4.30288	1	0.638558	0.619266
GOTERM_BP_DIRECT	GO:0000380~alternative mRNA splicing, via spliceosome	4	0.352423	0.0611792	PTBP1, HNRNPM, SFPQ, SRSF1	1115	14	16792	4.30288	1	0.638558	0.619266
GOTERM_BP_DIRECT	GO:0010243~response to organonitrogen compound	4	0.352423	0.0611792	NNMT, PSMB2, MGST3, MGST1	1115	14	16792	4.30288	1	0.638558	0.619266
GOTERM_BP_DIRECT	GO:0043101~purine-containing compound salvage	4	0.352423	0.0611792	PNP, ADK, HPRT1, APRT	1115	14	16792	4.30288	1	0.638558	0.619266
GOTERM_BP_DIRECT	GO:0042176~regulation of protein catabolic process	4	0.352423	0.0611792	CDC42, XPO1, PSMD3, PSMD1	1115	14	16792	4.30288	1	0.638558	0.619266
GOTERM_BP_DIRECT	GO:0046835~carbohydrate phosphorylation	5	0.440529	0.0622026	NAGK, ADK, PFKM, GALK1, HK1	1115	23	16792	3.27393	1	0.643753	0.624304
GOTERM_BP_DIRECT	GO:0006479~protein methylation	5	0.440529	0.0622026	PRMT1, ETF1, SNRPD3, GSPT1, SNRPB	1115	23	16792	3.27393	1	0.643753	0.624304
GOTERM_BP_DIRECT	GO:0032967~positive regulation of collagen biosynthetic process	5	0.440529	0.0622026	PRDX5, ITGA2, UTS2, CTGF, ENG	1115	23	16792	3.27393	1	0.643753	0.624304
GOTERM_BP_DIRECT	GO:0030155~regulation of cell adhesion	7	0.61674	0.0628463	PPP2CA, PPP1CB, PPP1R12A, PPP2R1A, LAMA4, ENG, ICAM1	1115	43	16792	2.45164	1	0.648587	0.628992
GOTERM_BP_DIRECT	GO:1903146~regulation of mitophagy	6	0.528634	0.0644433	U2AF2, RUVBL1, VDAC1, U2AF1, DNM1L, RPL28	1115	33	16792	2.7382	1	0.662778	0.642754
GOTERM_BP_DIRECT	GO:0001666~response to hypoxia	18	1.5859	0.0646017	ADSL, AHCY, CAV1, ITGA2, PLOD2, PLOD1, ACTN4, HSPD1, HSP90B1, PDLIM1, DPP4, LDHA, PKM, LONP1, CAPN2, UTS2, CRYAB, ENG	1115	172	16792	1.57606	1	0.662778	0.642754
GOTERM_BP_DIRECT	GO:0043627~response to estrogen	9	0.792952	0.0647624	GSTM3, LDHA, HSP90AA1, CAV1, ARPC1B, CTNNA1, MAPK1, TRIM25, HSPD1	1115	65	16792	2.08524	1	0.662778	0.642754
GOTERM_BP_DIRECT	GO:0043434~response to peptide hormone	7	0.61674	0.0688779	SPARC, ANXA1, STAT1, BSG, ATP2A2, CTGF, GNAI2	1115	44	16792	2.39592	1	0.70099	0.679811
GOTERM_BP_DIRECT	GO:0010977~negative regulation of neuron projection development	7	0.61674	0.0688779	LGALS1, PRKCSH, DPYSL3, VIM, FKBP4, B2M, PAFAH1B1	1115	44	16792	2.39592	1	0.70099	0.679811
GOTERM_BP_DIRECT	GO:0032456~endocytic recycling	5	0.440529	0.0708852	EHD1, EHD2, EHD4, RAB14, RAB35	1115	24	16792	3.13752	1	0.716178	0.694541
GOTERM_BP_DIRECT	GO:0016337~single organismal cell-cell adhesion	12	1.05727	0.0710458	CDH5, JUP, CD93, SHC1, FBLIM1, CTNND1, ICAM2, CTNNB1, RPSA, CTNNA2, CD44, ICAM1	1115	101	16792	1.78932	1	0.716178	0.694541
GOTERM_BP_DIRECT	GO:0001701~in utero embryonic development	19	1.67401	0.071692	ITGB1, GPI, PRMT1, NOS3, PRKCSH, TPM1, RTCB, SRSF1, PLOD3, YBX1, EIF2S2, COPS3, RCN1, NMT1, MYH9, CTNNB1, SEC24D, MYH10, MYH6	1115	187	16792	1.53017	1	0.716178	0.694541
GOTERM_BP_DIRECT	GO:0043149~stress fiber assembly	4	0.352423	0.0728303	ITGB1, ZYX, ARRB1, RHOA	1115	15	16792	4.01602	1	0.716178	0.694541
GOTERM_BP_DIRECT	GO:0043403~skeletal muscle tissue regeneration	4	0.352423	0.0728303	MTPN, PKM, GPX1, NACA	1115	15	16792	4.01602	1	0.716178	0.694541
GOTERM_BP_DIRECT	GO:0030388~fructose 1,6-bisphosphate metabolic process	3	0.264317	0.0738791	PFKL, TIGAR, ALDOA	1115	7	16792	6.45432	1	0.716178	0.694541
GOTERM_BP_DIRECT	GO:0012501~programmed cell death	3	0.264317	0.0738791	PKM, TOP1, TGM2	1115	7	16792	6.45432	1	0.716178	0.694541
GOTERM_BP_DIRECT	GO:1901029~negative regulation of mitochondrial outer membrane permeabilization involved in apoptotic signaling pathway	3	0.264317	0.0738791	ACAA2, SLC25A5, HSPA1A	1115	7	16792	6.45432	1	0.716178	0.694541
GOTERM_BP_DIRECT	GO:0007021~tubulin complex assembly	3	0.264317	0.0738791	VBP1, TCP1, CRYAB	1115	7	16792	6.45432	1	0.716178	0.694541
GOTERM_BP_DIRECT	GO:0051683~establishment of Golgi localization	3	0.264317	0.0738791	CDC42, COPG1, YWHAZ	1115	7	16792	6.45432	1	0.716178	0.694541
GOTERM_BP_DIRECT	GO:0034141~positive regulation of toll-like receptor 3 signaling pathway	3	0.264317	0.0738791	CAV1, FLOT1, WDFY1	1115	7	16792	6.45432	1	0.716178	0.694541
GOTERM_BP_DIRECT	GO:0030948~negative regulation of vascular endothelial growth factor receptor signaling pathway	3	0.264317	0.0738791	PTPN1, PDCD6, MMRN2	1115	7	16792	6.45432	1	0.716178	0.694541
GOTERM_BP_DIRECT	GO:0046826~negative regulation of protein export from nucleus	3	0.264317	0.0738791	PARK7, TXN, RANGAP1	1115	7	16792	6.45432	1	0.716178	0.694541
GOTERM_BP_DIRECT	GO:0006086~acetyl-CoA biosynthetic process from pyruvate	3	0.264317	0.0738791	PDHA1, PDHB, DLD	1115	7	16792	6.45432	1	0.716178	0.694541
GOTERM_BP_DIRECT	GO:0019388~galactose catabolic process	3	0.264317	0.0738791	GLB1, PGM2, GALK1	1115	7	16792	6.45432	1	0.716178	0.694541
GOTERM_BP_DIRECT	GO:0031340~positive regulation of vesicle fusion	3	0.264317	0.0738791	ANXA1, ANXA2, KIF5B	1115	7	16792	6.45432	1	0.716178	0.694541
GOTERM_BP_DIRECT	GO:0019885~antigen processing and presentation of endogenous peptide antigen via MHC class I	3	0.264317	0.0738791	ERAP1, HLA-A, B2M	1115	7	16792	6.45432	1	0.716178	0.694541
GOTERM_BP_DIRECT	GO:0002862~negative regulation of inflammatory response to antigenic stimulus	3	0.264317	0.0738791	PSMB4, GPX1, PSMA1	1115	7	16792	6.45432	1	0.716178	0.694541
GOTERM_BP_DIRECT	GO:0006470~protein dephosphorylation	14	1.23348	0.0747943	PTPN1, PPP1R12A, PPP2R2A, CPPED1, PPP1CA, PPP2CA, PPP1CB, PPP2CB, PPP3CA, NCEH1, PPA2, PPP2R1A, PHPT1, MYH6	1115	126	16792	1.67334	1	0.723143	0.701295
GOTERM_BP_DIRECT	GO:0060048~cardiac muscle contraction	7	0.61674	0.0752326	GAA, TPM1, SRSF1, MYL3, ATP1A1, MYH6, TTN	1115	45	16792	2.34268	1	0.725472	0.703553
GOTERM_BP_DIRECT	GO:0072593~reactive oxygen species metabolic process	6	0.528634	0.0792066	PRDX4, NNT, NDUFS3, NDUFS1, CYR61, CTGF	1115	35	16792	2.58173	1	0.761794	0.738778
GOTERM_BP_DIRECT	GO:0006913~nucleocytoplasmic transport	5	0.440529	0.0801513	EIF5A, NPM1, SET, ANP32A, RAN	1115	25	16792	3.01202	1	0.764872	0.741764
GOTERM_BP_DIRECT	GO:0070372~regulation of ERK1 and ERK2 cascade	5	0.440529	0.0801513	RRAS, GSTP1, FN1, CYR61, EPHA2	1115	25	16792	3.01202	1	0.764872	0.741764
GOTERM_BP_DIRECT	GO:0007569~cell aging	5	0.440529	0.0801513	NPM1, ILK, MIF, LIMS1, ICAM1	1115	25	16792	3.01202	1	0.764872	0.741764
GOTERM_BP_DIRECT	GO:0050885~neuromuscular process controlling balance	7	0.61674	0.0819087	APP, HEXB, GAA, TPP1, MYH10, AARS, PAFAH1B1	1115	46	16792	2.29175	1	0.779618	0.756064
GOTERM_BP_DIRECT	GO:0007179~transforming growth factor beta receptor signaling pathway	11	0.969163	0.083447	FKBP1A, ITGB1, CDH5, PXN, ZYX, NEDD8, RPS27A, RHOA, FERMT2, UBE2M, ENG	1115	92	16792	1.80066	1	0.792207	0.768273
GOTERM_BP_DIRECT	GO:0042307~positive regulation of protein import into nucleus	4	0.352423	0.0853836	JUP, TPR, NUTF2, IPO5	1115	16	16792	3.76502	1	0.805524	0.781188
GOTERM_BP_DIRECT	GO:0042147~retrograde transport, endosome to Golgi	9	0.792952	0.0855075	VPS29, SNX1, SNX2, DCTN1, CLTC, ARL1, VPS35, SNX6, RAB7A	1115	69	16792	1.96436	1	0.805524	0.781188
GOTERM_BP_DIRECT	GO:0035690~cellular response to drug	9	0.792952	0.0855075	RAP1B, PPP3CA, RANBP1, PPP1R12A, HSP90AB1, TFRC, CAD, PPM1F, NME1	1115	69	16792	1.96436	1	0.805524	0.781188
GOTERM_BP_DIRECT	GO:0042769~DNA damage response, detection of DNA damage	6	0.528634	0.0872098	DNAJA1, DDB1, PCNA, RPS3, RPS27A, CUL4B	1115	36	16792	2.51001	1	0.817369	0.792675
GOTERM_BP_DIRECT	GO:0000723~telomere maintenance	6	0.528634	0.0872098	UPF1, XRCC6, PCNA, XRCC5, APEX1, PTGES3	1115	36	16792	2.51001	1	0.817369	0.792675
GOTERM_BP_DIRECT	GO:0045070~positive regulation of viral genome replication	5	0.440529	0.0899838	DDB1, DDX3X, PABPC1, HACD3, PPIA	1115	26	16792	2.89617	1	0.839088	0.813737
GOTERM_BP_DIRECT	GO:0005978~glycogen biosynthetic process	5	0.440529	0.0899838	UGP2, PTGES3, GBE1, PGM2, RPS27A	1115	26	16792	2.89617	1	0.839088	0.813737
GOTERM_BP_DIRECT	GO:0033138~positive regulation of peptidyl-serine phosphorylation	9	0.792952	0.0912363	CDC42, CAV1, ARRB1, PARK7, MIF, TXN, CD44, PFN2, EIF4G1	1115	70	16792	1.9363	1	0.848613	0.822975
GOTERM_BP_DIRECT	GO:0044829~positive regulation by host of viral genome replication	3	0.264317	0.0942829	HSPA8, STOM, PPIB	1115	8	16792	5.64753	1	0.851094	0.825381
GOTERM_BP_DIRECT	GO:0000059~protein import into nucleus, docking	3	0.264317	0.0942829	TNPO1, KPNB1, IPO5	1115	8	16792	5.64753	1	0.851094	0.825381
GOTERM_BP_DIRECT	GO:0044387~negative regulation of protein kinase activity by regulation of protein phosphorylation	3	0.264317	0.0942829	NPM1, PPM1F, CORO1C	1115	8	16792	5.64753	1	0.851094	0.825381
GOTERM_BP_DIRECT	GO:0090150~establishment of protein localization to membrane	3	0.264317	0.0942829	RAB10, BID, RAB11B	1115	8	16792	5.64753	1	0.851094	0.825381
GOTERM_BP_DIRECT	GO:0034214~protein hexamerization	3	0.264317	0.0942829	VCP, OAT, MAT2A	1115	8	16792	5.64753	1	0.851094	0.825381
GOTERM_BP_DIRECT	GO:0071786~endoplasmic reticulum tubular network organization	3	0.264317	0.0942829	RAB10, RTN3, RTN4	1115	8	16792	5.64753	1	0.851094	0.825381
GOTERM_BP_DIRECT	GO:2000774~positive regulation of cellular senescence	3	0.264317	0.0942829	HMGA1, PAWR, EEF1E1	1115	8	16792	5.64753	1	0.851094	0.825381
GOTERM_BP_DIRECT	GO:0048739~cardiac muscle fiber development	3	0.264317	0.0942829	NEXN, MYH6, TTN	1115	8	16792	5.64753	1	0.851094	0.825381
GOTERM_BP_DIRECT	GO:0000103~sulfate assimilation	3	0.264317	0.0942829	TXNL1, TXN, PAPSS2	1115	8	16792	5.64753	1	0.851094	0.825381
GOTERM_BP_DIRECT	GO:1901844~regulation of cell communication by electrical coupling involved in cardiac conduction	3	0.264317	0.0942829	CAV1, SRI, CALM2	1115	8	16792	5.64753	1	0.851094	0.825381
GOTERM_BP_DIRECT	GO:0006527~arginine catabolic process	3	0.264317	0.0942829	DDAH1, DDAH2, NOS3	1115	8	16792	5.64753	1	0.851094	0.825381
GOTERM_BP_DIRECT	GO:0050687~negative regulation of defense response to virus	3	0.264317	0.0942829	C1QBP, PCBP2, HTRA1	1115	8	16792	5.64753	1	0.851094	0.825381
GOTERM_BP_DIRECT	GO:0034605~cellular response to heat	6	0.528634	0.0956174	PDCD6, TPR, MYOF, HSPA6, EIF2S1, HSPA1A	1115	37	16792	2.44218	1	0.85892	0.83297
GOTERM_BP_DIRECT	GO:0034332~adherens junction organization	6	0.528634	0.0956174	CDC42, CDH5, JUP, CTNND1, CTNNA1, RAB8B	1115	37	16792	2.44218	1	0.85892	0.83297
GOTERM_BP_DIRECT	GO:0009408~response to heat	7	0.61674	0.0962128	DNAJA1, HSP90AA1, NOS3, DNAJB4, DNAJA2, IGFBP7, HSPD1	1115	48	16792	2.19626	1	0.860063	0.834078
GOTERM_BP_DIRECT	GO:0000910~cytokinesis	7	0.61674	0.0962128	RALA, RALB, SEPT7, DCTN3, RAB35, MYH9, RHOC	1115	48	16792	2.19626	1	0.860063	0.834078
GOTERM_BP_DIRECT	GO:0030033~microvillus assembly	4	0.352423	0.0987801	RAP1B, RAP2B, RDX, EZR	1115	17	16792	3.54355	1	0.876614	0.850129
GOTERM_BP_DIRECT	GO:0001824~blastocyst development	4	0.352423	0.0987801	PSMC3, DAD1, PSMC4, CAPN2	1115	17	16792	3.54355	1	0.876614	0.850129
GOTERM_BP_DIRECT	GO:0050860~negative regulation of T cell receptor signaling pathway	4	0.352423	0.0987801	PAWR, EZR, PHPT1, GBP1	1115	17	16792	3.54355	1	0.876614	0.850129

## Sheet: DEP
This sheet consists of the 21 differentially expressed proteins identified by label free proteomics
Protein IDs	Majority protein IDs	Protein names	Gene names	Log2_LFQ_C1	Log2_LFQ_C2	Log2_LFQ_C3	Log2_LFQ_S1	Log2_LFQ_S2	Log2_LFQ_S3	Peptides	Razor + unique peptides	Unique peptides	Sequence coverage [%]	Q-value	Score	Log2Fold change (c/s1)	pvalue	GOBP name	GOMF name	GOCC name	KEGG name
P78395;B5MD04;A0A0G2JRX8;B5MCY4;A0A0G2JRX7;E7EMH2;H7C2P3;E7EW99	P78395;B5MD04;A0A0G2JRX8;B5MCY4;A0A0G2JRX7;E7EMH2;H7C2P3;E7EW99	Melanoma antigen preferentially expressed in tumors	PRAME	18.0157	18.7137	17.7378	17.2917	16.6607	16.9184	1	1	1	2.2	0.0029821	1.4389	1.19885	0.025065	apoptosis;biological regulation;biosynthetic process;cell death;cell differentiation;cellular biosynthetic process;cellular developmental process;cellular macromolecule biosynthetic process;cellular macromolecule metabolic process;cellular metabolic process;cellular nitrogen compound metabolic process;cellular process;death;developmental process;macromolecule biosynthetic process;macromolecule me…	binding;hormone receptor binding;nuclear hormone receptor binding;protein binding;receptor binding;retinoic acid receptor binding;transcription factor binding	cell part;intracellular membrane-bounded organelle;intracellular organelle;intracellular part;membrane;membrane-bounded organelle;nucleus;organelle;plasma membrane
O75718;C9JP16	O75718;C9JP16	Cartilage-associated protein	CRTAP	16.7386	16.9181	16.8348	15.74	16.0846	16.5117	2	2	2	5.2	0.0029126	1.329	0.71841	0.035007	biological regulation;cellular component organization;cellular component organization at cellular level;cellular component organization or biogenesis;cellular component organization or biogenesis at cellular level;cellular macromolecule metabolic process;cellular metabolic process;cellular process;cellular protein metabolic process;chaperone-mediated protein folding;extracellular matrix organizat…	binding;protein binding;protein complex binding	cell part;cytoplasmic part;endoplasmic reticulum;endoplasmic reticulum lumen;endoplasmic reticulum part;extracellular matrix;extracellular region part;extracellular space;intracellular membrane-bounded organelle;intracellular organelle;intracellular organelle lumen;intracellular organelle part;intracellular part;macromolecular complex;membrane-bounded organelle;membrane-enclosed lumen;organelle;o…
P05362;E7ESS4	P05362;E7ESS4	Intercellular adhesion molecule 1	ICAM1	16.1954	16.0385	15.8493	16.6541	17.0877	16.4247	2	2	2	5.6	0.0086281	0.90581	-0.694437	0.033655	acute inflammatory response;acute inflammatory response to antigenic stimulus;adhesion to host;adhesion to other organism involved in symbiotic interaction;aging;anatomical structure development;antigen processing and presentation;biological adhesion;biological regulation;carbohydrate homeostasis;cell activation;cell activation involved in immune response;cell adhesion;cell adhesion mediated by i…	binding;integrin binding;molecular transducer activity;protein binding;protein complex binding;receptor activity;receptor binding;signal transducer activity;signaling receptor activity;transmembrane signaling receptor activity;viral receptor activity	adherens junction;anchoring junction;cell junction;cell part;cell surface;cell-substrate adherens junction;cell-substrate junction;external side of plasma membrane;extracellular membrane-bounded organelle;extracellular organelle;extracellular region part;extracellular space;extracellular vesicular exosome;focal adhesion;immunological synapse;integral to membrane;integral to plasma membrane;intrin…	African trypanosomiasis;Cell adhesion molecules (CAMs);Leukocyte transendothelial migration;Malaria;Natural killer cell mediated cytotoxicity;Rheumatoid arthritis;Staphylococcus aureus infection;Viral myocarditis
P84090;G3V279	P84090;G3V279	Enhancer of rudimentary homolog	ERH	16.3257	16.4355	16.5221	17.3837	16.8559	16.9556	1	1	1	10.6	0.0030211	1.5195	-0.63731	0.020581	biological regulation;biosynthetic process;cell cycle;cell differentiation;cellular biosynthetic process;cellular developmental process;cellular metabolic process;cellular nitrogen compound biosynthetic process;cellular nitrogen compound metabolic process;cellular process;developmental process;heterocycle biosynthetic process;heterocycle metabolic process;metabolic process;nitrogen compound metab…		cell part;membrane;midbody
Q15642;M0R0F9;W4VSQ9;M0R2H7;M0R070	Q15642;M0R0F9;W4VSQ9;M0R2H7	Cdc42-interacting protein 4	TRIP10	19.8528	20.2572	19.7338	20.4788	20.9235	20.6115	3	3	3	5.8	0.0038499	1.3048	-0.723343	0.024662	actin cytoskeleton organization;actin filament-based process;biological regulation;cell communication;cellular component organization;cellular component organization at cellular level;cellular component organization or biogenesis;cellular component organization or biogenesis at cellular level;cellular membrane organization;cellular process;cellular response to stimulus;cytoskeleton organization;e…	binding;identical protein binding;lipid binding;protein binding	cell cortex;cell part;cell projection;cytoplasm;cytoplasmic part;cytoskeleton;cytosol;extracellular membrane-bounded organelle;extracellular organelle;extracellular region part;extracellular vesicular exosome;Golgi apparatus;intracellular membrane-bounded organelle;intracellular non-membrane-bounded organelle;intracellular organelle;intracellular organelle part;intracellular part;lysosome;lytic v…	Insulin signaling pathway
O94906	O94906	Pre-mRNA-processing factor 6	PRPF6	19.8575	19.8945	19.5801	20.3726	20.3192	20.6076	2	2	2	2.2	0.0094712	0.5322	-0.655773	0.007868	assembly of spliceosomal tri-snRNP;biological regulation;cellular component assembly;cellular component assembly at cellular level;cellular component organization;cellular component organization at cellular level;cellular component organization or biogenesis;cellular component organization or biogenesis at cellular level;cellular macromolecular complex assembly;cellular macromolecular complex sub…	androgen receptor binding;binding;hormone receptor binding;nuclear hormone receptor binding;nucleic acid binding;protein binding;protein binding transcription factor activity;receptor binding;ribonucleoprotein binding;RNA binding;steroid hormone receptor binding;transcription coactivator activity;transcription cofactor activity;transcription factor binding transcription factor activity	catalytic step 2 spliceosome;cell part;intracellular membrane-bounded organelle;intracellular organelle;intracellular organelle part;intracellular part;macromolecular complex;membrane;membrane-bounded organelle;nuclear body;nuclear part;nuclear speck;nucleoplasm;nucleoplasm part;nucleus;organelle;organelle part;ribonucleoprotein complex;small nuclear ribonucleoprotein complex;spliceosomal complex…	Spliceosome
O95084	O95084	Serine protease 23	PRSS23	15.2175	15.9748	15.2175	16.3341	16.4308	16.1583	1	1	1	3.4	0.0046729	1.2023	-0.837793	0.034037		catalytic activity;endopeptidase activity;hydrolase activity;peptidase activity;peptidase activity, acting on L-amino acid peptides;serine hydrolase activity;serine-type endopeptidase activity;serine-type peptidase activity	cell part;extracellular membrane-bounded organelle;extracellular organelle;extracellular region part;extracellular vesicular exosome;intracellular membrane-bounded organelle;intracellular organelle;intracellular part;membrane-bounded organelle;membrane-bounded vesicle;nucleus;organelle;vesicle
P02545;Q3BDU5;Q5TCI8;H0YAB0;A0A0C4DGC5	P02545;Q3BDU5;Q5TCI8	Prelamin-A/C;Lamin-A/C	LMNA	19.1414	19.2346	19.0851	20.0727	20.2368	20.0159	23	23	23	39	0	55.704	-0.954763	0.000273	anatomical structure development;apoptosis;biological regulation;cardiac cell development;cardiac muscle cell development;cell cycle;cell cycle process;cell death;cell development;cellular component disassembly;cellular component disassembly at cellular level;cellular component disassembly involved in apoptosis;cellular component organization;cellular component organization at cellular level;cell…	structural molecule activity	cell part;cytoplasm;cytoplasmic part;cytoskeletal part;cytosol;envelope;intermediate filament;intracellular membrane-bounded organelle;intracellular organelle;intracellular organelle part;intracellular part;lamin filament;macromolecular complex;membrane;membrane-bounded organelle;nuclear body;nuclear envelope;nuclear lamina;nuclear membrane;nuclear part;nuclear speck;nucleoplasm;nucleoplasm part;…	Arrhythmogenic right ventricular cardiomyopathy (ARVC);Dilated cardiomyopathy;Hypertrophic cardiomyopathy (HCM)
P10412;P16403;P16402;Q02539;P22492	P10412;P16403;P16402;Q02539;P22492	Histone H1.4;Histone H1.2;Histone H1.3;Histone H1.1;Histone H1t	HIST1H1E;HIST1H1C;HIST1H1D;HIST1H1A;HIST1H1T	17.6519	17.6953	17.3073	18.4246	18.5924	18.5944	2	2	2	9.1	0.0085985	0.89477	-0.98565	0.001872	binding of sperm to zona pellucida;cell differentiation;cell motility;cell recognition;cell-cell recognition;cellular component assembly;cellular component assembly at cellular level;cellular component movement;cellular component organization;cellular component organization at cellular level;cellular component organization or biogenesis;cellular component organization or biogenesis at cellular le…	binding;chromatin binding;chromatin DNA binding;DNA binding;nucleic acid binding;structure-specific DNA binding	cell part;chromatin;chromosomal part;chromosome;condensed chromosome;condensed nuclear chromosome;euchromatin;extracellular membrane-bounded organelle;extracellular organelle;extracellular region part;extracellular vesicular exosome;heterochromatin;intracellular membrane-bounded organelle;intracellular non-membrane-bounded organelle;intracellular organelle;intracellular organelle part;intracellul…
P12270	P12270	Nucleoprotein TPR	TPR	16.0493	16.1906	16.1549	16.8245	16.783	16.5492	4	4	4	2.1	0	2.3251	-0.587327	0.003564	biological regulation;biosynthetic process;carbohydrate metabolic process;carbohydrate transport;cell cycle;cell cycle checkpoint;cell cycle phase;cell cycle process;cell division;cell surface receptor linked signaling pathway;cellular biosynthetic process;cellular component disassembly;cellular component disassembly at cellular level;cellular component organization;cellular component organizatio…	binding;chromatin binding;cytoskeletal protein binding;dynein complex binding;enzyme binding;heat shock protein binding;identical protein binding;kinase binding;mitogen-activated protein kinase binding;mRNA binding;nucleic acid binding;nucleocytoplasmic transporter activity;protein binding;protein complex binding;protein dimerization activity;protein homodimerization activity;protein kinase bindi…	cell part;chromosomal part;cytoplasm;cytoplasmic dynein complex;cytoplasmic part;cytoskeletal part;dynein complex;envelope;extrinsic to membrane;inclusion body;intracellular membrane-bounded organelle;intracellular non-membrane-bounded organelle;intracellular organelle;intracellular organelle part;intracellular part;kinetochore;macromolecular complex;membrane;membrane part;membrane-bounded organe…	MAPK signaling pathway - yeast;Pathways in cancer;RNA transport;Thyroid cancer
P15531	P15531	Nucleoside diphosphate kinase A	NME1	18.1719	18.5381	18.148	18.6963	18.974	19.1713	8	1	1	57.2	0	17.114	-0.6612	0.02405	anatomical structure development;biological regulation;biosynthetic process;carbohydrate homeostasis;cellular biosynthetic process;cellular chemical homeostasis;cellular component organization;cellular component organization or biogenesis;cellular glucose homeostasis;cellular homeostasis;cellular macromolecule metabolic process;cellular membrane organization;cellular metabolic process;cellular ni…	adenyl nucleotide binding;adenyl ribonucleotide binding;ATP binding;binding;catalytic activity;cation binding;deoxyribonuclease activity;DNA binding;GTP binding;guanyl nucleotide binding;guanyl ribonucleotide binding;hydrolase activity;hydrolase activity, acting on ester bonds;identical protein binding;ion binding;kinase activity;magnesium ion binding;metal ion binding;nuclease activity;nucleic a…	cell part;cell projection membrane;cell projection part;centrosome;cytoplasm;cytoplasmic part;cytoskeletal part;cytosol;extracellular membrane-bounded organelle;extracellular organelle;extracellular region part;extracellular vesicular exosome;intermediate filament;intracellular membrane-bounded organelle;intracellular non-membrane-bounded organelle;intracellular organelle;intracellular organelle …	Purine metabolism;Pyrimidine metabolism
P16401	P16401	Histone H1.5	HIST1H1B	18.1136	18.1832	17.873	18.8078	18.9949	18.9301	3	3	3	14.2	0	2.5512	-0.854333	0.001422	biological regulation;cellular component assembly;cellular component assembly at cellular level;cellular component organization;cellular component organization at cellular level;cellular component organization or biogenesis;cellular component organization or biogenesis at cellular level;cellular macromolecular complex assembly;cellular macromolecular complex subunit organization;cellular process;…	binding;chromatin binding;chromatin DNA binding;DNA binding;enzyme binding;histone deacetylase binding;nucleic acid binding;protein binding;structure-specific DNA binding	cell part;chromatin;chromosomal part;extracellular membrane-bounded organelle;extracellular organelle;extracellular region part;extracellular vesicular exosome;heterochromatin;intracellular organelle part;intracellular part;macromolecular complex;membrane-bounded organelle;membrane-bounded vesicle;nuclear chromatin;nuclear chromosome part;nuclear heterochromatin;nuclear part;nucleosome;organelle;…
P29992;K7EL62;P50148;A0A087WVZ3	P29992;K7EL62	Guanine nucleotide-binding protein subunit alpha-11	GNA11	16.7149	16.8613	16.7235	17.4969	17.3698	17.46	3	3	3	10.6	0	3.6456	-0.675637	0.000369	activation of phospholipase C activity;activation of phospholipase C activity by dopamine receptor signaling pathway;activation of phospholipase C activity by G-protein coupled receptor protein signaling pathway coupled to IP3 second messenger;anatomical structure development;biological regulation;blood coagulation;cAMP-mediated signaling;cell activation;cell surface receptor linked signaling pat…	binding;catalytic activity;cation binding;G-protein beta/gamma-subunit complex binding;G-protein-coupled receptor binding;GTP binding;GTPase activity;guanyl nucleotide binding;guanyl ribonucleotide binding;hydrolase activity;hydrolase activity, acting on acid anhydrides;hydrolase activity, acting on acid anhydrides, in phosphorus-containing anhydrides;ion binding;metabotropic serotonin receptor b…	cell part;cytoplasm;cytoplasmic part;extracellular membrane-bounded organelle;extracellular organelle;extracellular region part;extracellular vesicular exosome;extrinsic to internal side of plasma membrane;extrinsic to membrane;extrinsic to plasma membrane;heterotrimeric G-protein complex;intracellular organelle part;intracellular part;lysosomal membrane;macromolecular complex;membrane;membrane p…	Amoebiasis;Calcium signaling pathway;Chagas disease (American trypanosomiasis);Gap junction;GnRH signaling pathway;Long-term depression;Vascular smooth muscle contraction
Q14554;C9JY10;H7C4F9	Q14554;C9JY10	Protein disulfide-isomerase A5	PDIA5	16.8198	16.9243	16.5843	17.4231	17.5875	17.2129	4	4	4	7.9	0	2.7279	-0.631697	0.012928	biological regulation;cell redox homeostasis;cellular homeostasis;cellular macromolecule metabolic process;cellular metabolic process;cellular process;cellular protein metabolic process;cellular response to chemical stimulus;cellular response to organic substance;cellular response to stimulus;cellular response to stress;cellular response to topologically incorrect protein;cellular response to unf…	catalytic activity;intramolecular oxidoreductase activity;intramolecular oxidoreductase activity, interconverting keto- and enol-groups;intramolecular oxidoreductase activity, transposing S-S bonds;isomerase activity;oxidoreductase activity;protein disulfide isomerase activity	cell part;cytoplasmic part;endoplasmic reticulum;endoplasmic reticulum lumen;endoplasmic reticulum membrane;endoplasmic reticulum part;intracellular membrane-bounded organelle;intracellular organelle;intracellular organelle lumen;intracellular organelle part;intracellular part;membrane;membrane part;membrane-bounded organelle;membrane-enclosed lumen;organelle;organelle lumen;organelle membrane;or…
Q569K6	Q569K6	Coiled-coil domain-containing protein 157	CCDC157	15.6365	15.9976	15.7158	18.1021	17.3729	17.5094	1	1	1	1.2	0.0046168	1.1476	-1.87818	0.001659
P36776;K7EJE8;K7EKE6;K7ER27	P36776;K7EJE8;K7EKE6;K7ER27	Lon protease homolog, mitochondrial	LONP1	NaN	16.1781	16.2122	NaN	NaN	NaN	2	2	2	2.2	0.0029528	1.3883			aging;biological regulation;catabolic process;cellular catabolic process;cellular component assembly;cellular component assembly at cellular level;cellular component organization;cellular component organization at cellular level;cellular component organization or biogenesis;cellular component organization or biogenesis at cellular level;cellular macromolecular complex assembly;cellular macromolec…	adenyl nucleotide binding;adenyl ribonucleotide binding;ADP binding;ATP binding;ATPase activity;ATPase activity, coupled;ATP-dependent peptidase activity;binding;catalytic activity;DNA binding;DNA polymerase binding;endopeptidase activity;enzyme binding;G-quadruplex DNA binding;hydrolase activity;hydrolase activity, acting on acid anhydrides;hydrolase activity, acting on acid anhydrides, in phosp…	cell part;cytoplasm;cytoplasmic part;intracellular membrane-bounded organelle;intracellular non-membrane-bounded organelle;intracellular organelle;intracellular organelle lumen;intracellular organelle part;intracellular part;membrane;membrane-bounded organelle;membrane-enclosed lumen;mitochondrial matrix;mitochondrial nucleoid;mitochondrial part;mitochondrion;non-membrane-bounded organelle;nucleo…
P48681	P48681	Nestin	NES	NaN	NaN	NaN	15.7909	15.8396	16.2737	2	2	2	1.9	0.0046512	1.1837			anatomical structure development;anatomical structure morphogenesis;biological regulation;brain development;camera-type eye development;cell cycle process;cell part morphogenesis;cell projection morphogenesis;cell projection organization;cell proliferation;cellular component morphogenesis;cellular component organization;cellular component organization at cellular level;cellular component organiza…	binding;intermediate filament binding;protein binding;protein complex binding;structural molecule activity	cell part;cytoplasm;cytoskeletal part;cytoskeleton;intermediate filament;intermediate filament cytoskeleton;intracellular non-membrane-bounded organelle;intracellular organelle;intracellular organelle part;intracellular part;macromolecular complex;non-membrane-bounded organelle;organelle;organelle part;protein complex
P50570	P50570	Dynamin-2	DNM2	16.6641	NaN	16.5724	NaN	NaN	NaN	1	1	1	1	0.0063177	1.0443			anatomical structure morphogenesis;antigen processing and presentation;antigen processing and presentation of exogenous antigen;antigen processing and presentation of exogenous peptide antigen;antigen processing and presentation of exogenous peptide antigen via MHC class II;antigen processing and presentation of peptide antigen;antigen processing and presentation of peptide antigen via MHC class …	binding;catalytic activity;cytoskeletal protein binding;enzyme binding;GTP binding;GTPase activity;guanyl nucleotide binding;guanyl ribonucleotide binding;hydrolase activity;hydrolase activity, acting on acid anhydrides;hydrolase activity, acting on acid anhydrides, in phosphorus-containing anhydrides;microtubule binding;nucleoside-triphosphatase activity;nucleotide binding;protein binding;protei…	adherens junction;anchoring junction;cell junction;cell part;cell-substrate adherens junction;cell-substrate junction;coated pit;cytoplasm;cytoplasmic part;cytoplasmic vesicle membrane;cytoplasmic vesicle part;cytoskeletal part;cytosol;endocytic vesicle membrane;extracellular membrane-bounded organelle;extracellular organelle;extracellular region part;extracellular vesicular exosome;focal adhesio…	Bacterial invasion of epithelial cells;Endocrine and other factor-regulated calcium reabsorption;Endocytosis;Fc gamma R-mediated phagocytosis
P51570;K7ERJ9	P51570;K7ERJ9	Galactokinase	GALK1	NaN	NaN	NaN	16.1808	15.9344	16.0892	2	2	2	7.4	0.0054995	1.1038			alcohol catabolic process;alcohol metabolic process;alditol metabolic process;carbohydrate catabolic process;carbohydrate metabolic process;catabolic process;cellular carbohydrate catabolic process;cellular carbohydrate metabolic process;cellular metabolic process;cellular process;galactitol metabolic process;galactose catabolic process;galactose metabolic process;hexitol metabolic process;hexose…	adenyl nucleotide binding;adenyl ribonucleotide binding;ATP binding;binding;carbohydrate binding;carbohydrate kinase activity;catalytic activity;galactokinase activity;galactose binding;kinase activity;monosaccharide binding;nucleotide binding;phosphotransferase activity, alcohol group as acceptor;purine nucleotide binding;purine ribonucleoside triphosphate binding;purine ribonucleotide binding;r…	cell part;cytoplasm;cytoplasmic part;cytosol;extracellular membrane-bounded organelle;extracellular organelle;extracellular region part;extracellular vesicular exosome;intracellular part;membrane;membrane-bounded organelle;membrane-bounded vesicle;organelle;vesicle	Amino sugar and nucleotide sugar metabolism;Galactose metabolism
P61758	P61758	Prefoldin subunit 3	VBP1	NaN	NaN	NaN	16.1372	NaN	16.0816	3	3	3	15.7	0.009061	0.77462			cellular macromolecule metabolic process;cellular metabolic process;cellular process;cellular protein metabolic process;'de novo' posttranslational protein folding;'de novo' protein folding;macromolecule metabolic process;metabolic process;primary metabolic process;protein folding;protein metabolic process		cell part;cytoplasm;cytoplasmic part;cytosolic part;intracellular membrane-bounded organelle;intracellular organelle;intracellular part;macromolecular complex;membrane-bounded organelle;nucleus;organelle;prefoldin complex;protein complex
P62820;E7END7	P62820;E7END7	Ras-related protein Rab-1A	RAB1A	NaN	16.443	16.8073	NaN	NaN	NaN	6	1	1	32.7	0.0054795	1.0903			anatomical structure morphogenesis;autophagic vacuole assembly;autophagy;biological adhesion;biological regulation;cargo loading into COPII-coated vesicle;cargo loading into vesicle;catabolic process;cell adhesion;cell cycle;cell migration;cell morphogenesis;cell morphogenesis involved in differentiation;cell motility;cell-substrate adhesion;cellular catabolic process;cellular component assembly;…	binding;catalytic activity;GTP binding;GTPase activity;guanyl nucleotide binding;guanyl ribonucleotide binding;hydrolase activity;hydrolase activity, acting on acid anhydrides;hydrolase activity, acting on acid anhydrides, in phosphorus-containing anhydrides;nucleoside-triphosphatase activity;nucleotide binding;purine nucleotide binding;purine ribonucleoside triphosphate binding;purine ribonucleo…	cell part;cytoplasmic membrane-bounded vesicle;cytoplasmic part;cytoplasmic vesicle;cytosol;early endosome;endoplasmic reticulum membrane;endoplasmic reticulum part;endosome;extracellular membrane-bounded organelle;extracellular organelle;extracellular region part;extracellular vesicular exosome;Golgi apparatus;Golgi apparatus part;Golgi membrane;intracellular membrane-bounded organelle;intracell…

## Sheet: COIP ACE2
This sheet consists of ACE2 interacting proteins identified by CO-IP of anti-ACE2 followed by mass spectrometry identification of proteins
Protein IDs	Majority protein IDs	Protein names	Gene names	Control		Peptides	Razor + unique peptides	Unique peptides	Sequence coverage [%]	Q-value	Score
				Intensity C1	Intensity C2
P08670;B0YJC4;A0A1B0GTT5;B0YJC5;A0A1B0GVG8;P17661;E7ESP9;P07197;P41219;Q16352;H7C5W5;E7EMV2;F8W835;P05787;CON__P05787;P07196;P12036;CON__Q9H552	P08670;B0YJC4	Vimentin	VIM	122620000	37962000	48	48	47	68	0	323.31
P35579;P35580;P35749;Q7Z406;A0A0C4DFM8;A1L2Z2	P35579	Myosin-9	MYH9	2940400	4025500	23	23	23	14.9	0	169.38
P02751;H0Y7Z1;H0Y4K8	P02751	Fibronectin;Anastellin;Ugl-Y1;Ugl-Y2;Ugl-Y3	FN1	9883700	2220600	20	20	20	10.4	0	211.44
P62280;M0QZC5;M0R1H5;M0R1H6	P62280;M0QZC5	40S ribosomal protein S11	RPS11	20695000	14339000	20	20	20	67.1	0	210.93
P50454;E9PKH2;E9PPV6;E9PR70;E9PNX1;E9PK86;E9PMI5;E9PIG2;E9PRS3;E9PJH8;H0YEP8;E9PLA6;E9PQ34	P50454;E9PKH2;E9PPV6;E9PR70	Serpin H1	SERPINH1	9604900	5971100	18	18	18	45.7	0	191.37
Q8TBC3;M0R2P6;M0R0S1;M0R0S2;M0QZF4;M0R2U6;M0QZF2;M0QYJ9;M0R204;M0QXA4;M0R1G0;M0QZE8;M0R0K4;M0QYB1;M0R0E3;H0Y5P8	Q8TBC3;M0R2P6;M0R0S1	SH3KBP1-binding protein 1	SHKBP1	19881000	12702000	19	19	18	38	0	249.3
O00622	O00622	Protein CYR61	CYR61	8640700	8676400	15	15	15	39.9	0	124.62
P04075;H3BQN4;J3KPS3;H3BUH7;H3BPS8;H3BMQ8;H3BR04;H3BU78;H3BR68;P09972	P04075;H3BQN4;J3KPS3;H3BUH7;H3BPS8;H3BMQ8;H3BR04	Fructose-bisphosphate aldolase A;Fructose-bisphosphate aldolase	ALDOA	7684600	2525300	15	15	15	51.4	0	133.84
P98160;H7BYA5;A0A0U1RQT3	P98160	Basement membrane-specific heparan sulfate proteoglycan core protein;Endorepellin;LG3 peptide	HSPG2	987390	106970	14	14	14	4.7	0	88.618
P11940;A0A087WTT1;E7ERJ7;E7EQV3;H0YAR2;Q9H361;H0YBN4;H0YAP2;H0YB86;E5RJB9;E5RH24;E5RGH3;E5RHG7;E5RFD8;B1ANR1;Q4VXU2;H0YCC8;Q5JQF8;E5RGC4	P11940;A0A087WTT1;E7ERJ7;E7EQV3;H0YAR2	Polyadenylate-binding protein 1;Polyadenylate-binding protein	PABPC1	8341800	4713800	18	18	14	25	0	166.3
P19474;H0YDP8	P19474	E3 ubiquitin-protein ligase TRIM21	TRIM21	20321000	7872500	14	14	14	26.7	0	207.72
P62269;J3JS69;A0A0G2JQH2;Q5GGW2	P62269	40S ribosomal protein S18	RPS18	16602000	7343200	13	13	13	61.8	0	113.16
Q9Y224;G3V4C6;G3V4E7;H0YJB9	Q9Y224;G3V4C6	UPF0568 protein C14orf166	C14orf166	4707000	1185800	12	12	12	46.3	0	105.43
P62424;Q5T8U2;Q5T8U3	P62424;Q5T8U2;Q5T8U3	60S ribosomal protein L7a	RPL7A	13872000	3110200	12	12	12	33.5	0	161.85
P05387;H0YDD8	P05387	60S acidic ribosomal protein P2	RPLP2	3563000	1082800	12	12	12	80	0	109.68
P60709;P63261;A0A2R8Y793;P68032;I3L3I0;I3L1U9;P68133;J3KT65;G5E9R0;E7EVS6;P62736;I3L3R2;P63267;A6NL76;A0A2R8YGF8;I3L4N8;K7EM38;Q6S8J3;C9JUM1;C9JZR7;A5A3E0;F6QUT6;F8WB63;C9JFL5;B8ZZJ2;C9JTX5;F6UVQ4;P0CG38;A0A2R8YFE2;Q9BYX7;P0CG39;Q562R1;A0A2R8YEA7;F8WCH0	P60709;P63261;A0A2R8Y793;P68032;I3L3I0;I3L1U9;P68133;J3KT65;G5E9R0;E7EVS6;P62736;I3L3R2;P63267;A6NL76;A0A2R8YGF8;I3L4N8;K7EM38	Actin, cytoplasmic 1;Actin, cytoplasmic 1, N-terminally processed;Actin, cytoplasmic 2;Actin, cytoplasmic 2, N-terminally processed;Actin, alpha cardiac muscle 1;Actin, alpha skeletal muscle;Actin, aortic smooth muscle;Actin, gamma-enteric smooth muscle	ACTB;ACTG1;ACTC1;ACTA1;ACTA2;ACTG2	15725000	6668700	12	12	12	30.7	0	100.51
P62851	P62851	40S ribosomal protein S25	RPS25	17195000	4828400	12	12	12	50.4	0	134.93
Q9Y597;H0Y566	Q9Y597	BTB/POZ domain-containing protein KCTD3	KCTD3	2144800	1636100	12	11	11	19.4	0	74.538
P62277;J3KMX5;E9PS50	P62277;J3KMX5;E9PS50	40S ribosomal protein S13	RPS13	4203900	2455700	11	11	11	54.3	0	90.934
Q9BUJ2;A0A0A0MRA5;B7Z4B8;M0R3F1;M0QYZ0;M0R203;M0R247;M0QZV6;A0A087X1I2;M0R0K8;M0QYI8;M0QYM5	Q9BUJ2;A0A0A0MRA5;B7Z4B8;M0R3F1	Heterogeneous nuclear ribonucleoprotein U-like protein 1	HNRNPUL1	3137200	1847200	11	11	11	15.8	0	84.529
P49189	P49189	4-trimethylaminobutyraldehyde dehydrogenase	ALDH9A1	3058500	3431800	11	11	11	17	0	87.388
Q9BYF1	Q9BYF1	Angiotensin-converting enzyme 2;Processed angiotensin-converting enzyme 2	ACE2	10280000	714430	11	11	11	18.3	0	74.916
P46779;H0YKD8;H0YMF4;H0YLP6	P46779;H0YKD8;H0YMF4;H0YLP6	60S ribosomal protein L28	RPL28	9441000	2892800	11	11	11	48.9	0	152.84
P62249;M0R210;M0R3H0;M0QX76;M0R1M5;Q6IPX4	P62249;M0R210;M0R3H0;M0QX76;M0R1M5	40S ribosomal protein S16	RPS16	18443000	7575000	11	11	11	58.9	0	98.839
P23396;E9PL09;F2Z2S8;H0YF32;H0YCJ7;E9PPU1;H0YEU2;E9PQ96;E9PJH4;E9PK82;E9PSF4;H0YES8;E9PJN9;E9PQX2	P23396;E9PL09;F2Z2S8;H0YF32;H0YCJ7;E9PPU1;H0YEU2	40S ribosomal protein S3	RPS3	2230100	634300	10	10	10	44	0	80.292
P62888;E5RI99;E5RJH3;A0A0C4DH44;A0A0B4J213	P62888;E5RI99;E5RJH3	60S ribosomal protein L30	RPL30	9532700	2904300	10	10	10	57.4	0	114.03
P25398	P25398	40S ribosomal protein S12	RPS12	7209000	3258300	10	10	10	53.8	0	82.572
P47914;A0A3B3ITT5	P47914;A0A3B3ITT5	60S ribosomal protein L29	RPL29	12420000	2784300	10	10	10	42.1	0	85.782
P30050	P30050	60S ribosomal protein L12	RPL12	16941000	4440500	10	10	10	63	0	141.62
O95793;A0A087X1A5;Q5JW30;Q5JW28;F6UDC6	O95793;A0A087X1A5;Q5JW30	Double-stranded RNA-binding protein Staufen homolog 1	STAU1	2925200	2304000	9	9	9	22.7	0	81.893
P62917;E9PKZ0;G3V1A1;E9PKU4;E9PP36	P62917;E9PKZ0;G3V1A1;E9PKU4	60S ribosomal protein L8	RPL8	3601800	1250700	9	9	9	31.5	0	73.283
Q9UNX3;P61254;E5RIT6;J3QRI7;J3QQQ9;J3QQV1;J3QRC4;J3KS10	Q9UNX3;P61254;E5RIT6;J3QRI7;J3QQQ9;J3QQV1;J3QRC4	60S ribosomal protein L26-like 1;60S ribosomal protein L26	RPL26L1;RPL26	3191800	1118000	9	9	9	44.1	0	62.781
P61247;D6RAT0;D6RB09;D6RG13;D6R9B6;H0Y9Y4;D6RAS7;H0Y8L7;E9PFI5;D6RED7;D6RGE0;D6RI02	P61247;D6RAT0;D6RB09;D6RG13;D6R9B6;H0Y9Y4;D6RAS7;H0Y8L7;E9PFI5	40S ribosomal protein S3a	RPS3A	6811400	2984100	9	9	9	35.6	0	76.113
P23284	P23284	Peptidyl-prolyl cis-trans isomerase B	PPIB	2288100	1116900	9	9	9	43.1	0	78.456
P46778;M0R181;G3V1B3	P46778;M0R181	60S ribosomal protein L21	RPL21	5771500	1380700	9	9	9	42.5	0	82.994
P16401	P16401	Histone H1.5	HIST1H1B	11255000	3141100	15	9	9	40.3	0	75.545
P39019;M0R2L9;M0QYF7;M0R140;A0A075B6E2	P39019;M0R2L9;M0QYF7;M0R140	40S ribosomal protein S19	RPS19	19135000	5927400	9	9	9	42.8	0	141.39
P21333;Q60FE5;A0A087WWY3;Q14315;H0Y5C6;F8WE98	P21333;Q60FE5;A0A087WWY3	Filamin-A	FLNA	1194500	158180	9	9	8	5.5	0	54.075
Q02878;F8VZA3;F8VWR1;F8VU16;F8VZ45;U3KQR5	Q02878	60S ribosomal protein L6	RPL6	9813800	2535100	8	8	8	35.4	0	83.022
P62081;A0A2R8Y623;B5MCP9	P62081;A0A2R8Y623;B5MCP9	40S ribosomal protein S7	RPS7	3722300	1231700	8	8	8	42.3	0	72.113
P49207	P49207	60S ribosomal protein L34	RPL34	4960000	2230500	8	8	8	44.4	0	59.503
P62750;K7EMA7;H7BY10;K7EJV9;K7ERT8;A8MUS3	P62750;K7EMA7;H7BY10;K7EJV9;K7ERT8;A8MUS3	60S ribosomal protein L23a	RPL23A	5335500	1221700	8	8	8	35.3	0	57.563
P68104;Q5VTE0;A0A087WVQ9;A0A087WV01;Q05639;A0A2U3TZH3;A6PW80;Q5JR01;A0A2R8Y660;A0A2R8Y488;A0A2R8YDN5	P68104;Q5VTE0;A0A087WVQ9;A0A087WV01;Q05639;A0A2U3TZH3	Elongation factor 1-alpha 1;Putative elongation factor 1-alpha-like 3;Elongation factor 1-alpha;Elongation factor 1-alpha 2	EEF1A1;EEF1A1P5;EEF1A2	3794100	1200300	8	8	8	16.7	0	60.152
P35268;K7EMH1;K7ERI7;K7ELC4;K7EP65;K7EKS7;K7EJT5	P35268;K7EMH1;K7ERI7;K7ELC4;K7EP65;K7EKS7	60S ribosomal protein L22	RPL22	9066600	11515000	11	11	8	50	0	103.24
P46783;A0A2R8Y6L3;F6U211;A0A2R8Y7H1;S4R435;A0A2R8YFH6;A0A1W2PQS6;Q9NQ39	P46783;A0A2R8Y6L3;F6U211;A0A2R8Y7H1;S4R435;A0A2R8YFH6;A0A1W2PQS6	40S ribosomal protein S10	RPS10;RPS10-NUDT3	6058500	1603700	8	8	8	46.7	0	85.085
P60866;E5RJX2;E5RIP1;G3XAN0	P60866;E5RJX2;E5RIP1	40S ribosomal protein S20	RPS20	14340000	3858700	8	8	8	43.7	0	100.82
P26373;J3QSB4;H3BUK8;H3BTH3;J3KS98	P26373;J3QSB4	60S ribosomal protein L13	RPL13	16988000	4966100	8	8	8	31.8	0	96.416
Q15149;H0YDN1	Q15149	Plectin	PLEC	467170	245830	7	7	7	1.6	0	43.748
Q6AI12;K7ERW4	Q6AI12	Ankyrin repeat domain-containing protein 40	ANKRD40	2031700	1150300	7	7	7	20.9	0	54.15
P50914;E7EPB3	P50914;E7EPB3	60S ribosomal protein L14	RPL14	4149900	1047800	7	7	7	26	0	51.725
P29279	P29279	Connective tissue growth factor	CTGF	2169200	1883100	7	7	7	24.1	0	50.448
P09651;F8W6I7;Q32P51;F8VTQ5;F8W646;F8VZ49;H0YH80;A0A2R8Y4L2;F8VYN5	P09651;F8W6I7;Q32P51;F8VTQ5;F8W646;F8VZ49	Heterogeneous nuclear ribonucleoprotein A1;Heterogeneous nuclear ribonucleoprotein A1, N-terminally processed;Heterogeneous nuclear ribonucleoprotein A1-like 2	HNRNPA1;HNRNPA1L2	1834700	1719400	7	7	7	26.3	0	54.859
P42766;F2Z388	P42766;F2Z388	60S ribosomal protein L35	RPL35	9542000	4598400	7	7	7	45.5	0	103.97
P62899;H7C2W9;C9JU56;B7Z4E3;B7Z4C8;B8ZZK4	P62899;H7C2W9;C9JU56;B7Z4E3;B7Z4C8	60S ribosomal protein L31	RPL31	8117500	6669700	7	7	7	47.2	0	58.514
Q00839;Q5RI18;A0A1W2PP35;A0A1W2PPS1;A0A1W2PRZ7;A0A1W2PQD4;A0A1W2PQ74;A0A1W2PQL0;A0A1W2PP34;A0A1W2PPL4;A0A1W2PPH7;A0A1X7SBS1;A0A1W2PPE9;A0A1W2PRI6	Q00839;Q5RI18;A0A1W2PP35;A0A1W2PPS1;A0A1W2PRZ7;A0A1W2PQD4;A0A1W2PQ74;A0A1W2PQL0;A0A1W2PP34;A0A1W2PPL4;A0A1W2PPH7;A0A1X7SBS1	Heterogeneous nuclear ribonucleoprotein U	HNRNPU	484960	274830	6	6	6	6.8	0	43.864
P18621;J3KRB3;A0A087WWH0;J3QS96;A0A087WXM6;J3QQT2;J3KRX5;A0A0A6YYL6;A0A087WY81;J3QLC8;A0A0A0MRF8;J3KSJ0	P18621;J3KRB3;A0A087WWH0;J3QS96;A0A087WXM6;J3QQT2;J3KRX5;A0A0A6YYL6;A0A087WY81;J3QLC8;A0A0A0MRF8	60S ribosomal protein L17	RPL17;RPL17-C18orf32	3006800	1880200	6	6	6	30.4	0	54.942
P19338;H7BY16	P19338;H7BY16	Nucleolin	NCL	1193400	864690	6	6	6	7.6	0	43.666
P62701;Q8TD47	P62701	40S ribosomal protein S4, X isoform	RPS4X	5455000	3222600	13	13	6	47.1	0	83.043
P62910;D3YTB1;F8W727;D3YTI8	P62910;D3YTB1;F8W727	60S ribosomal protein L32	RPL32	5450500	1325900	6	6	6	34.8	0	54.84
P62906	P62906	60S ribosomal protein L10a	RPL10A	4916900	1361900	6	6	6	28.1	0	61.54
P62263;A0A2R8Y811;E5RH77	P62263;A0A2R8Y811;E5RH77	40S ribosomal protein S14	RPS14	2900200	1715200	6	6	6	31.1	0	53.513
P17096;A0A1W2PRV2	P17096	High mobility group protein HMG-I/HMG-Y	HMGA1	2839400	2963400	6	6	6	42.1	0	134.41
P09382;F8WEI7	P09382	Galectin-1	LGALS1	13146000	5034000	6	6	6	46.7	0	91.747
P48681	P48681	Nestin	NES	636720	169480	5	5	5	4.3	0	30.108
Q6NZI2	Q6NZI2	Polymerase I and transcript release factor	PTRF	830240	119520	5	5	5	12.1	0	33.028
Q07020;G3V203;H0YHA7;J3QQ67;F8VYV2;A0A075B7A0;F8VUA6	Q07020;G3V203;H0YHA7;J3QQ67;F8VYV2;A0A075B7A0;F8VUA6	60S ribosomal protein L18	RPL18	891630	168230	5	5	5	26.1	0	39.516
Q9UHB6;F8VQE1;F8VS07;F8VRN8	Q9UHB6;F8VQE1;F8VS07	LIM domain and actin-binding protein 1	LIMA1	987260	239910	5	5	5	9.7	0	36.756
Q02543;M0R1A7;M0R117;M0R0P7;M0R3D6	Q02543;M0R1A7;M0R117;M0R0P7;M0R3D6	60S ribosomal protein L18a	RPL18A	1711300	717540	5	5	5	35.2	0	43.939
Q13151	Q13151	Heterogeneous nuclear ribonucleoprotein A0	HNRNPA0	656810	657700	5	5	5	20.3	0	31.435
P23246;H0Y9K7	P23246	Splicing factor, proline- and glutamine-rich	SFPQ	1149700	203310	5	5	5	9.9	0	37.697
P05783;F8VZY9;P08727;C9JM50;CON__P08727;CON__P19001;CON__P05784	P05783;F8VZY9	Keratin, type I cytoskeletal 18	KRT18	3973500	1614700	5	5	5	17	0	61.619
P83731;C9JXB8;C9JNW5	P83731;C9JXB8;C9JNW5	60S ribosomal protein L24	RPL24	820130	839830	5	5	5	19.1	0	37.903
P04406;E7EUT5	P04406;E7EUT5	Glyceraldehyde-3-phosphate dehydrogenase	GAPDH	960360	415730	5	5	5	22.1	0	34.283
P07355;H0YN42;H0YMU9;H0YMD0;H0YNP5;H0YL33;H0YM50;H0YKS4;H0YN28;H0YNA0;A6NMY6;H0YLV6;H0YMT9;H0YKX9;H0YKZ7;H0YMM1;H0YKL9;H0YKV8;H0YKN4;H0YMD9;H0YNB8;H0YN52;H0YMW4	P07355;H0YN42;H0YMU9;H0YMD0;H0YNP5;H0YL33;H0YM50;H0YKS4;H0YN28;H0YNA0;A6NMY6	Annexin A2;Annexin;Putative annexin A2-like protein	ANXA2;ANXA2P2	717760	237440	5	5	5	16.8	0	44.424
P04792;F8WE04;C9J3N8	P04792;F8WE04	Heat shock protein beta-1	HSPB1	1244500	714190	5	5	5	31.2	0	50.532
Q9Y3I0	Q9Y3I0	tRNA-splicing ligase RtcB homolog	RTCB	3498600	2341100	5	5	5	11.7	0	42.683
P23528;G3V1A4;E9PK25;E9PP50;E9PQB7;Q9Y281;E9PLJ3;E9PS23	P23528;G3V1A4;E9PK25;E9PP50;E9PQB7	Cofilin-1	CFL1	1578500	624550	5	5	5	43.4	0	42.93
Q14103;H0YA96;H0Y8G5;D6RF44;D6RAF8;D6RBQ9;D6RD83	Q14103;H0YA96;H0Y8G5;D6RF44;D6RAF8;D6RBQ9	Heterogeneous nuclear ribonucleoprotein D0	HNRNPD	3132900	724380	6	6	5	14.1	0	53.964
P46782;M0QZN2;M0R0F0;M0R0R2	P46782;M0QZN2;M0R0F0;M0R0R2	40S ribosomal protein S5;40S ribosomal protein S5, N-terminally processed	RPS5	687780	786130	5	5	5	15.2	0	60.458
P62937;F8WE65;C9J5S7	P62937;F8WE65;C9J5S7	Peptidyl-prolyl cis-trans isomerase A;Peptidyl-prolyl cis-trans isomerase A, N-terminally processed;Peptidyl-prolyl cis-trans isomerase	PPIA	2124300	732970	5	5	5	32.7	0	43.257
P62328	P62328	Thymosin beta-4;Hematopoietic system regulatory peptide	TMSB4X	2793200	598140	5	5	5	75	0	51.353
P61513;Q6P4E4;E9PEL3;G5E9R3;C9J4Z3;M0R0A1;M0R2L6;A6NKH3	P61513;Q6P4E4;E9PEL3;G5E9R3;C9J4Z3	60S ribosomal protein L37a	RPL37A	7025500	4889100	5	5	5	42.4	0	95.038
P18077;F8WBS5;F8WB72;C9K025	P18077;F8WBS5;F8WB72;C9K025	60S ribosomal protein L35a	RPL35A	8750500	1973700	5	5	5	39.1	0	74.2
P21980	P21980	Protein-glutamine gamma-glutamyltransferase 2	TGM2	577980	709950	4	4	4	7	0	29.728
O75369;E7EN95;A0A0A0MT44	O75369;E7EN95	Filamin-B	FLNB	389130	73726	5	4	4	2.1	0	22.742
P55084;F5GZQ3;B5MD38	P55084;F5GZQ3;B5MD38	Trifunctional enzyme subunit beta, mitochondrial;3-ketoacyl-CoA thiolase	HADHB	246710	623780	4	4	4	9.7	0	23.222
Q5SSJ5;X6RGJ2;B0QZK4;Q5SWC8;B0QZK9;B0QZK8	Q5SSJ5;X6RGJ2;B0QZK4;Q5SWC8	Heterochromatin protein 1-binding protein 3	HP1BP3	326330	117630	4	4	4	8.5	0	24.494
P48047;A0A494C0K9;H7C0C1;H7C086	P48047;A0A494C0K9;H7C0C1;H7C086	ATP synthase subunit O, mitochondrial	ATP5O	191620	171920	4	4	4	20.2	0	24.135
P62829;C9JD32;J3KT29;J3KTJ3;B9ZVP7;J3QQT9	P62829;C9JD32;J3KT29;J3KTJ3;B9ZVP7	60S ribosomal protein L23	RPL23	1634800	1620000	4	4	4	34.3	0	32.968
Q99988	Q99988	Growth/differentiation factor 15	GDF15	440930	245730	4	4	4	22.4	0	25.31
P22626;A0A087WUI2	P22626;A0A087WUI2	Heterogeneous nuclear ribonucleoproteins A2/B1	HNRNPA2B1	325170	318700	4	4	4	15.6	0	23.784
P36578;H3BM89;H3BU31;H3BTP7	P36578;H3BM89;H3BU31	60S ribosomal protein L4	RPL4	639830	153390	4	4	4	11.9	0	27.702
Q92522	Q92522	Histone H1x	H1FX	798250	246800	4	4	4	20.2	0	26.005
P63173;J3KT73;J3QL01;J3KSP2	P63173;J3KT73;J3QL01	60S ribosomal protein L38	RPL38	2325700	1576700	4	4	4	55.7	0	27.597
P67809;H0Y449;Q9Y2T7;C9J5V9	P67809;H0Y449	Nuclease-sensitive element-binding protein 1	YBX1	2114800	658970	10	4	4	35.8	0	42.591
P37108;H0YLA2	P37108;H0YLA2	Signal recognition particle 14 kDa protein	SRP14	1441600	1471700	4	4	4	30.1	0	71.405
Q8NCA5;E9PH82	Q8NCA5;E9PH82	Protein FAM98A	FAM98A	1240900	1586600	4	4	4	8.5	0	60.051
Q8NC51	Q8NC51	Plasminogen activator inhibitor 1 RNA-binding protein	SERBP1	1908700	476130	4	4	4	11	0	51.474
P07910;G3V2Q1;G3V4C1;B2R5W2;B4DY08;G3V4W0;G3V576;G3V2D6;G3V575;G3V4M8;G3V5V7;G3V555;B4DSU6;G3V251;G3V3K6;G3V5X6;G3V2H6	P07910;G3V2Q1;G3V4C1;B2R5W2;B4DY08;G3V4W0;G3V576;G3V2D6;G3V575;G3V4M8;G3V5V7;G3V555;B4DSU6;G3V251;G3V3K6;G3V5X6	Heterogeneous nuclear ribonucleoproteins C1/C2	HNRNPC	662610	200290	4	4	4	19.3	0	29.237
P08708;H0YN88;A0A075B716;H3BNC9;H0YN73	P08708;H0YN88;A0A075B716;H3BNC9;H0YN73	40S ribosomal protein S17	RPS17	2721600	964750	4	4	4	19.3	0	29.129
P62861;E9PR30	P62861;E9PR30	40S ribosomal protein S30	FAU	3738400	1940400	4	4	4	20.3	0	26.695
P62857	P62857	40S ribosomal protein S28	RPS28	6395700	2056800	4	4	4	44.9	0	51.085
P16989;A0A0D9SEI8	P16989	Y-box-binding protein 3	YBX3	7552600	2165400	10	10	4	26.3	0	114.05
O43390;O60506;B7Z645;B4DT28;F6UXX1	O43390;O60506;B7Z645;B4DT28	Heterogeneous nuclear ribonucleoprotein R;Heterogeneous nuclear ribonucleoprotein Q	HNRNPR;SYNCRIP	163010	105540	3	3	3	5.4	0	18.246
P62241;Q5JR95	P62241;Q5JR95	40S ribosomal protein S8	RPS8	136850	133480	3	3	3	20.2	0	21.635
P46776;E9PJD9;E9PLX7;E9PLL6	P46776;E9PJD9;E9PLX7	60S ribosomal protein L27a	RPL27A	462550	257520	3	3	3	21.6	0	18.13
H0Y897;D3YTG3;Q5JPC9;H7C524;H7C4S3	H0Y897;D3YTG3;Q5JPC9		ABI3BP;DKFZp667H216	288060	98956	3	3	3	4.8	0	17.923
Q9UKM9;Q5QPM2;Q5QPM1;Q5QPL9;Q5QPM0	Q9UKM9;Q5QPM2;Q5QPM1;Q5QPL9;Q5QPM0	RNA-binding protein Raly	RALY	194920	348180	3	3	3	15.7	0	19.238
O75569;F8WEG8;G5E9Q4;C9JMM3	O75569	Interferon-inducible double-stranded RNA-dependent protein kinase activator A	PRKRA	111590	193190	3	3	3	12.1	0	17.229
P62244;I3L3P7;I3L246;H3BN98	P62244;I3L3P7;I3L246;H3BN98	40S ribosomal protein S15a	RPS15A	85042	71990	3	3	3	21.5	0	18.662
Q9GZM7;F6SDV2	Q9GZM7	Tubulointerstitial nephritis antigen-like	TINAGL1	430540	155230	3	3	3	6	0	19.548
P62979;A0A2R8Y422	P62979	Ubiquitin-40S ribosomal protein S27a;Ubiquitin;40S ribosomal protein S27a	RPS27A	268090	300970	3	3	3	19.2	0	23.082
P51991	P51991	Heterogeneous nuclear ribonucleoprotein A3	HNRNPA3	499460	188950	3	3	3	8.7	0	23.537
Q99623;F5GY37;J3KPX7;F5H3X6;F5H2D2;F5H0C5;F5GWA7	Q99623;F5GY37;J3KPX7;F5H3X6	Prohibitin-2	PHB2	208970	82434	3	3	3	13	0	18.546
Q15434;F8W1T6;P29558;Q6XE24;A0A1W2PQV1;F8VQS9;E7EPF2;C9J9B2;E7ETU5;F6Y5H0;C9JIJ9;A0A1B0GUW5	Q15434;F8W1T6	RNA-binding motif, single-stranded-interacting protein 2	RBMS2	292460	537700	3	3	3	9.8	0	18.806
P49458;Q6P2S0;Q659G3;E9PE20	P49458	Signal recognition particle 9 kDa protein	SRP9	807070	380010	3	3	3	36	0	17.496
P27816;E7EVA0;H0Y2V1;H7C4C5;B5MEG9;F8W9U4	P27816;E7EVA0;H0Y2V1;H7C4C5;B5MEG9;F8W9U4	Microtubule-associated protein 4;Microtubule-associated protein	MAP4	220920	0	3	3	3	3.6	0	19.528
A0A2R8Y5V9;P67936;A0A2R8YGX3;A0A590UK79;A0A590UJB9;J3KN67;A0A2R2Y2Q3;A7XZE4;Q5TCU3;CON__Q3SX28;A0A0S2Z4G6;F5H7S3;B7Z596;A0A494BZZ2;A0A2R8YHD2;H7BYY1;H0YKJ4;H0YK48;P07951;P09493;A0A494C0G0;D6R904;H0YKX5;H0YKP3;K7ENT6;Q6ZN40;A0A494C0P6;A0A2R8YH90;A0A2R8YE05;A0A087WWU8;H0YL80;P06753;A0A2R8YEU4	A0A2R8Y5V9;P67936;A0A2R8YGX3;A0A590UK79;A0A590UJB9	Tropomyosin alpha-4 chain	TPM4	507300	134230	3	3	3	14.5	0	18.536
P35637;H3BPE7;Q92804;A0A075B7D9	P35637;H3BPE7	RNA-binding protein FUS	FUS	754560	222270	3	3	3	4.4	0	20.346
Q16270	Q16270	Insulin-like growth factor-binding protein 7	IGFBP7	642810	202450	3	3	3	20.9	0	19.332
P27635;F8W7C6;A0A087WV22;X1WI28;H7C123;H7C2C5;Q96L21;B8A6G2;A6QRI9	P27635;F8W7C6;A0A087WV22;X1WI28;H7C123;H7C2C5	60S ribosomal protein L10	RPL10	689990	559660	3	3	3	14.5	0	19.166
P84103;A0A087X2D0;Q16629;A0A0B4J1Z1;C9JAB2	P84103;A0A087X2D0	Serine/arginine-rich splicing factor 3	SRSF3	612100	479010	3	3	3	24.4	0	19.316
O95810	O95810	Serum deprivation-response protein	SDPR	940500	300240	3	3	3	12.7	0	19.49
Q00688;G3V5F2	Q00688;G3V5F2	Peptidyl-prolyl cis-trans isomerase FKBP3	FKBP3	435390	103030	3	3	3	17.9	0	23.393
Q9H4G4;Q5VZR0;A0A088AWP7;A0A087WUM5	Q9H4G4;Q5VZR0	Golgi-associated plant pathogenesis-related protein 1	GLIPR2	469220	416600	3	3	3	24.7	0	22.716
P61353;K7ELC7;K7EQQ9;K7ERY7	P61353;K7ELC7	60S ribosomal protein L27	RPL27	1380800	157260	3	3	3	21.3	0	37.823
P62273;A0A2R8Y851;A0A2R8Y6P7;A0A087WTT6	P62273;A0A2R8Y851;A0A2R8Y6P7	40S ribosomal protein S29	RPS29	875990	444950	3	3	3	57.1	0	26.598
P62266;D6RD47	P62266	40S ribosomal protein S23	RPS23	2886400	1444000	3	3	3	18.2	0	24.271
P62854;Q5JNZ5	P62854;Q5JNZ5	40S ribosomal protein S26;Putative 40S ribosomal protein S26-like 1	RPS26;RPS26P11	2506700	1624200	3	3	3	21.7	0	25.283
P63220;Q8WVC2;Q9BYK1	P63220;Q8WVC2;Q9BYK1	40S ribosomal protein S21	RPS21	2268200	910500	3	3	3	24.1	0	18.722
P20671;Q6FI13;A0A0U1RR32;Q9BTM1;Q16777;Q99878;A0A0U1RRH7;P0C0S8;Q96KK5;P16104;A0A3B3IS11;C9J0D1;A0A494C189;H0YFX9;Q71UI9;Q96QV6;P0C0S5;Q7L7L0;P04908;Q93077;Q8IUE6;C9J386	P20671;Q6FI13;A0A0U1RR32;Q9BTM1;Q16777;Q99878;A0A0U1RRH7;P0C0S8;Q96KK5;P16104;A0A3B3IS11;C9J0D1;A0A494C189;H0YFX9;Q71UI9;Q96QV6;P0C0S5;Q7L7L0;P04908;Q93077	Histone H2A type 1-D;Histone H2A type 2-A;Histone H2A.J;Histone H2A type 2-C;Histone H2A type 1-J;Histone H2A type 1;Histone H2A type 1-H;Histone H2AX;Histone H2A;Histone H2A.V;Histone H2A type 1-A;Histone H2A.Z;Histone H2A type 3;Histone H2A type 1-B/E;Histone H2A type 1-C	HIST1H2AD;HIST2H2AA3;H2AFJ;HIST2H2AC;HIST1H2AJ;HIST1H2AG;HIST1H2AH;H2AFX;H2AFV;HIST1H2AA;H2AFZ;HIST3H2A;HIST1H2AB;HIST1H2AC	3311500	1154000	3	3	3	20.8	0	19.786
P32969;E7ESE0;D6RAN4;A0A2R8Y5Y7;H0Y9V9	P32969;E7ESE0;D6RAN4;A0A2R8Y5Y7;H0Y9V9	60S ribosomal protein L9	RPL9	273660	93146	2	2	2	18.8	0	12.916
P46781;B5MCT8;C9JM19	P46781;B5MCT8;C9JM19	40S ribosomal protein S9	RPS9	264440	174470	2	2	2	8.2	0	11.323
Q12906	Q12906	Interleukin enhancer-binding factor 3	ILF3	103320	246250	2	2	2	2.6	0	11.715
P39023;G5E9G0;B5MCW2	P39023;G5E9G0;B5MCW2	60S ribosomal protein L3	RPL3	248910	98027	2	2	2	4.7	0	12.894
Q96PK6	Q96PK6	RNA-binding protein 14	RBM14	55838	26304	2	2	2	3.1	0	11.995
P38159;Q96E39;H3BR27;A0A1B0GUK8;H3BT71;Q8N7X1;O75526;H3BNC1;H0Y6E7	P38159;Q96E39;H3BR27;A0A1B0GUK8;H3BT71;Q8N7X1;O75526;H3BNC1;H0Y6E7	RNA-binding motif protein, X chromosome;RNA-binding motif protein, X chromosome, N-terminally processed;RNA binding motif protein, X-linked-like-1;RNA-binding motif protein, X-linked-like-3;RNA-binding motif protein, X-linked-like-2	RBMX;RBMXL1;RBMXL3;RBMXL2	1154200	314280	2	2	2	9	0	18.166
P18124;A8MUD9	P18124;A8MUD9	60S ribosomal protein L7	RPL7	246120	248770	2	2	2	10.1	0	11.873
Q04837;C9K0U8;A0A0G2JLD8;E7EUY5	Q04837;C9K0U8;A0A0G2JLD8;E7EUY5	Single-stranded DNA-binding protein, mitochondrial	SSBP1	202390	91094	2	2	2	12.2	0	12.191
Q8WWM7;H3BUF6;H3BSK9	Q8WWM7;H3BUF6;H3BSK9	Ataxin-2-like protein	ATXN2L	110290	0	2	2	2	1.7	0	12.118
D6R9P3;D6RD18;D6RBZ0;Q99729	D6R9P3;D6RD18;D6RBZ0;Q99729	Heterogeneous nuclear ribonucleoprotein A/B	HNRNPAB	399880	189430	2	2	2	10.7	0	16.155
P22392;P15531;C9K028;F6XY72;E5RHP0;E7ERL0;J3KPD9;Q32Q12	P22392;P15531;C9K028;F6XY72;E5RHP0;E7ERL0;J3KPD9;Q32Q12	Nucleoside diphosphate kinase B;Nucleoside diphosphate kinase A;Nucleoside diphosphate kinase	NME2;NME1;NME1-NME2	107640	37566	2	2	2	13.8	0	12.027
P13987;H0YET2;E9PNW4;A0A2U3TZL5	P13987;H0YET2;E9PNW4;A0A2U3TZL5	CD59 glycoprotein	CD59	100670	0	2	2	2	10.2	0	12.747
P68431;P84243;Q71DI3;Q16695;K7EMV3;A0A590UJJ6;B4DEB1;K7EK07;K7ES00;Q6NXT2;K7EP01;Q5TEC6	P68431;P84243;Q71DI3;Q16695;K7EMV3;A0A590UJJ6;B4DEB1;K7EK07;K7ES00;Q6NXT2;K7EP01;Q5TEC6	Histone H3.1;Histone H3.3;Histone H3.2;Histone H3.1t;Histone H3;Histone H3.3C	HIST1H3A;H3F3A;HIST2H3A;HIST3H3;H3F3B;H3F3C;HIST2H3PS2	222660	80382	2	2	2	13.2	0	12.03
Q92945;M0R0I5;A0A087WTP3;Q96AE4;M0QYH3;E9PEB5	Q92945;M0R0I5;A0A087WTP3;Q96AE4;M0QYH3;E9PEB5	Far upstream element-binding protein 2;Far upstream element-binding protein 1	KHSRP;FUBP1	274510	70824	2	2	2	4.1	0	11.371
P14678;P63162;J3QLE5	P14678;P63162;J3QLE5	Small nuclear ribonucleoprotein-associated proteins B and B;Small nuclear ribonucleoprotein-associated protein N	SNRPB;SNRPN	217850	110600	2	2	2	3.8	0	11.929
Q05682;C9J813;E9PGZ1;E7EX44	Q05682;C9J813;E9PGZ1;E7EX44	Caldesmon	CALD1	237140	74544	2	2	2	4	0	12.833
Q9H299;Q5T123	Q9H299;Q5T123	SH3 domain-binding glutamic acid-rich-like protein 3	SH3BGRL3	68661	0	2	2	2	15.1	0	12.362
Q15717;M0QZR9	Q15717;M0QZR9	ELAV-like protein 1	ELAVL1	102150	231590	2	2	2	7.4	0	12.06
Q13283	Q13283	Ras GTPase-activating protein-binding protein 1	G3BP1	253440	69062	2	2	2	5.2	0	13.758
O75531	O75531	Barrier-to-autointegration factor;Barrier-to-autointegration factor, N-terminally processed	BANF1	59871	219820	2	2	2	19.1	0	13.719
P06733;A0A2R8Y6G6;A0A2R8YEM5;F5H0C8;E5RGZ4;K7EKN2;K7EPM1;K7ERS8;K7EM90;A0A2R8Y798;P13929;A0A2R8Y879;F5H1C3;A0A2R8YEG5;E5RI09;P09104;E5RG95	P06733;A0A2R8Y6G6;A0A2R8YEM5;F5H0C8;E5RGZ4;K7EKN2;K7EPM1;K7ERS8;K7EM90;A0A2R8Y798;P13929;A0A2R8Y879;F5H1C3;A0A2R8YEG5;E5RI09;P09104;E5RG95	Alpha-enolase;Enolase;Beta-enolase;Gamma-enolase	ENO1;ENO2;ENO3	189790	82487	2	2	2	6.9	0	12.349
P84098;J3QR09;J3KTE4	P84098;J3QR09;J3KTE4	60S ribosomal protein L19;Ribosomal protein L19	RPL19	589510	229020	2	2	2	15.8	0	11.853
Q00059;H7BYN3	Q00059;H7BYN3	Transcription factor A, mitochondrial	TFAM	442260	418240	2	2	2	7.3	0	11.462
P06748	P06748	Nucleophosmin	NPM1	577350	467640	2	2	2	7.5	0	12.294
Q15942;H0Y2Y8;C9IZ41	Q15942;H0Y2Y8;C9IZ41	Zyxin	ZYX	0	0	2	2	2	6.8	0	13.13
Q92499;A0A087X2G1;F1T0B3	Q92499;A0A087X2G1;F1T0B3	ATP-dependent RNA helicase DDX1	DDX1	534800	201540	2	2	2	3.9	0	14.236
P62318;H3BT13	P62318;H3BT13	Small nuclear ribonucleoprotein Sm D3	SNRPD3	353930	193840	2	2	2	32.5	0	13.406
P07437;Q5JP53;P68371;Q9BVA1;Q13885;Q13509;G3V2A3;Q5ST81;A0A0B4J269	P07437;Q5JP53;P68371;Q9BVA1;Q13885;Q13509;G3V2A3;Q5ST81;A0A0B4J269	Tubulin beta chain;Tubulin beta-4B chain;Tubulin beta-2B chain;Tubulin beta-2A chain;Tubulin beta-3 chain	TUBB;TUBB4B;TUBB2B;TUBB2A;TUBB3	490150	323150	2	2	2	7.7	0	18.01
O14773;A0A2R8YGD1;A0A2R8YD45;A0A2R8YDY1;A0A2R8Y7I4;A0A2R8Y7U1	O14773;A0A2R8YGD1;A0A2R8YD45;A0A2R8YDY1;A0A2R8Y7I4;A0A2R8Y7U1	Tripeptidyl-peptidase 1	TPP1	521080	314610	2	2	2	5	0	17.293
P15880;H0YEN5;E9PQD7;I3L404;E9PM36;E9PMM9	P15880;H0YEN5;E9PQD7;I3L404;E9PM36;E9PMM9	40S ribosomal protein S2	RPS2	746660	487930	2	2	2	7.5	0	12.642
P62913;Q5VVC8	P62913;Q5VVC8	60S ribosomal protein L11	RPL11	859630	252340	2	2	2	15.7	0	12.659
P62891;Q59GN2	P62891;Q59GN2	60S ribosomal protein L39;Putative 60S ribosomal protein L39-like 5	RPL39;RPL39P5	645570	288430	2	2	2	23.5	0	13.416
Q969Q0;P83881;H0Y5B4;H7BZ11;J3KQN4;H7BY91;H0Y3V9	Q969Q0;P83881;H0Y5B4;H7BZ11;J3KQN4;H7BY91;H0Y3V9	60S ribosomal protein L36a-like;60S ribosomal protein L36a	RPL36AL;RPL36A;RPL36A-HNRNPH2	2133900	1614700	2	2	2	20.8	0	17.248
P01857;P01860;A0A0A0MS07;A0A4W9A917;A0A0A0MS08;A0A286YES1;P01859;P01861;A0A286YEY4;A0A286YFJ8	P01857;P01860;A0A0A0MS07;A0A4W9A917;A0A0A0MS08;A0A286YES1;P01859;P01861;A0A286YEY4;A0A286YFJ8	Ig gamma-1 chain C region;Ig gamma-3 chain C region;Ig gamma-2 chain C region;Ig gamma-4 chain C region	IGHG1;IGHG3;IGHG2;IGHG4	2686100	1010100	2	2	2	4.5	0	11.288
P10412;P16402;Q02539;P22492	P10412;P16402;Q02539	Histone H1.4;Histone H1.3;Histone H1.1	HIST1H1E;HIST1H1D;HIST1H1A	17415000	4997900	17	17	2	42.5	0	162.91
Q9NX63;A0A286YEX5;C9JRZ6;F8WAR4	Q9NX63;A0A286YEX5;C9JRZ6;F8WAR4	MICOS complex subunit MIC19	CHCHD3	0	31593	1	1	1	4.8	0.0089286	6.3028
P12814;H0YJ11;H7C5W8;H9KV75	P12814;H0YJ11;H7C5W8;H9KV75	Alpha-actinin-1	ACTN1	0	0	2	2	1	2.8	0	12.175
P23526	P23526	Adenosylhomocysteinase	AHCY	0	58168	1	1	1	4.2	0	6.9005
Q9Y4R8	Q9Y4R8	Telomere length regulation protein TEL2 homolog	TELO2	0	214010	1	1	1	1.3	0.0093458	6.3964
P22090;C9JEH7	P22090;C9JEH7	40S ribosomal protein S4, Y isoform 1	RPS4Y1	160920	117460	8	1	1	33.5	0	13.234
Q9BRJ6;H7C0T1;H7C2R9;C9JQV0	Q9BRJ6;H7C0T1;H7C2R9;C9JQV0	Uncharacterized protein C7orf50	C7orf50	61377	0	1	1	1	6.2	0	11.642
Q86U42	Q86U42	Polyadenylate-binding protein 2	PABPN1	65274	171880	1	1	1	7.5	0	7.4513
P46777;Q5T7N0;A0A2R8Y4A2;A0A2R8Y6J3	P46777;Q5T7N0;A0A2R8Y4A2;A0A2R8Y6J3	60S ribosomal protein L5	RPL5	267150	105800	1	1	1	6.1	0	11.849
Q01469;I6L8B7	Q01469;I6L8B7	Fatty acid-binding protein, epidermal	FABP5	71202	0	1	1	1	8.1	0.0093023	6.3844
P20042	P20042	Eukaryotic translation initiation factor 2 subunit 2	EIF2S2	215310	139240	1	1	1	3.6	0.0098522	6.5571
P63167;Q96FJ2	P63167;Q96FJ2	Dynein light chain 1, cytoplasmic;Dynein light chain 2, cytoplasmic	DYNLL1;DYNLL2	53061	0	1	1	1	12.4	0.0093897	6.4266
Q07065	Q07065	Cytoskeleton-associated protein 4	CKAP4	35593	0	1	1	1	2	0.0095694	6.4593
Q13813;A0A0D9SF54;A0A0D9SGF6	Q13813;A0A0D9SF54;A0A0D9SGF6	Spectrin alpha chain, non-erythrocytic 1	SPTAN1	104830	21958	1	1	1	0.6	0.0091324	6.3455
Q12904;D6R937;A0A5F9ZHC5	Q12904;D6R937;A0A5F9ZHC5	Aminoacyl tRNA synthase complex-interacting multifunctional protein 1;Endothelial monocyte-activating polypeptide 2	AIMP1	0	38263	1	1	1	2.9	0.0091743	6.3644
Q07666	Q07666	KH domain-containing, RNA-binding, signal transduction-associated protein 1	KHDRBS1	68918	19408	1	1	1	2.5	0.0087336	6.2464
O43678	O43678	NADH dehydrogenase [ubiquinone] 1 alpha subcomplex subunit 2	NDUFA2	79434	21423	1	1	1	10.1	0.0097087	6.5036
Q08211	Q08211	ATP-dependent RNA helicase A	DHX9	0	140910	1	1	1	1.1	0.0089686	6.331
Q52LJ0	Q52LJ0	Protein FAM98B	FAM98B	164580	0	1	1	1	2.8	0.0095238	6.4593
O14979;A0A087WUK2	O14979;A0A087WUK2	Heterogeneous nuclear ribonucleoprotein D-like	HNRNPDL	61924	77060	2	1	1	6.2	0	7.178
P62942;Q1JUQ3;A0A087WTS4;A0A087WV48;A0A087WZM5	P62942;Q1JUQ3;A0A087WTS4;A0A087WV48;A0A087WZM5	Peptidyl-prolyl cis-trans isomerase FKBP1A;Peptidyl-prolyl cis-trans isomerase	FKBP1A;FKBP12-Exin	0	19347	1	1	1	12	0	7.7416
P06454;B8ZZQ6	P06454;B8ZZQ6	Prothymosin alpha;Prothymosin alpha, N-terminally processed;Thymosin alpha-1	PTMA	74112	24887	1	1	1	12.6	0	7.0695
Q96EP5;K7EQ02;K7EQ55;K7EK33	Q96EP5;K7EQ02;K7EQ55;K7EK33	DAZ-associated protein 1	DAZAP1	53858	0	1	1	1	5.2	0	7.2493
P21291;E9PND2;E9PS42	P21291;E9PND2;E9PS42	Cysteine and glycine-rich protein 1	CSRP1	135390	0	1	1	1	8.8	0	7.031
O75380;D6RBT3	O75380;D6RBT3	NADH dehydrogenase [ubiquinone] iron-sulfur protein 6, mitochondrial	NDUFS6	68061	0	1	1	1	12.1	0.0096618	6.4913
P29692;E9PJD0;E9PNW6;E9PKK3;E9PK72;E9PN91;E9PMW7;E9PK06;E9PPR1;E9PL12;E9PL71;E9PQ49;E9PI39;E9PQZ1;E9PK01	P29692;E9PJD0;E9PNW6;E9PKK3;E9PK72;E9PN91;E9PMW7;E9PK06;E9PPR1;E9PL12;E9PL71;E9PQ49;E9PI39;E9PQZ1;E9PK01	Elongation factor 1-delta	EEF1D	94717	87299	1	1	1	3.2	0	6.8661
Q16698;E5RJD2;E5RJG7;E5RFV2	Q16698;E5RJD2;E5RJG7;E5RFV2	2,4-dienoyl-CoA reductase, mitochondrial	DECR1	100760	0	1	1	1	6.6	0	6.7477
P14618;H3BU13;H3BT25;H3BUW1;H3BTJ2;H3BQ34;B4DNK4;H3BTN5	P14618;H3BU13;H3BT25;H3BUW1;H3BTJ2;H3BQ34;B4DNK4;H3BTN5	Pyruvate kinase PKM;Pyruvate kinase	PKM	79762	0	1	1	1	2.4	0.0087719	6.2567
P31949	P31949	Protein S100-A11;Protein S100-A11, N-terminally processed	S100A11	38197	19821	1	1	1	12.4	0	7.726
Q14847;C9J9W2	Q14847;C9J9W2	LIM and SH3 domain protein 1	LASP1	63254	29393	1	1	1	4.6	0	6.8685
P63104;E5RGE1;E5RIR4;E9PD24;E7EVZ2;E7ESK7;E7EX29	P63104;E5RGE1;E5RIR4;E9PD24;E7EVZ2;E7ESK7;E7EX29	14-3-3 protein zeta/delta	YWHAZ	124940	73974	1	1	1	5.7	0	10.045
Q15365;Q15366;P57721;F8VTZ0;F8W0G4;F8VXH9;F8W1G6;H3BRU6;F8VZX2;J3QT27;E9PFP8	Q15365;Q15366;P57721;F8VTZ0;F8W0G4;F8VXH9;F8W1G6;H3BRU6;F8VZX2;J3QT27;E9PFP8	Poly(rC)-binding protein 1;Poly(rC)-binding protein 2;Poly(rC)-binding protein 3	PCBP1;PCBP2;PCBP3	0	69152	1	1	1	3.1	0	6.772
Q15056	Q15056	Eukaryotic translation initiation factor 4H	EIF4H	164800	0	1	1	1	9.3	0	7.0488
P05204	P05204	Non-histone chromosomal protein HMG-17	HMGN2	201780	81430	1	1	1	28.9	0.009434	6.4433
P61978	P61978	Heterogeneous nuclear ribonucleoprotein K	HNRNPK	0	0	1	1	1	5	0	7.5496
P60174;U3KQF3;U3KPZ0	P60174;U3KQF3;U3KPZ0	Triosephosphate isomerase	TPI1	0	0	1	1	1	5.2	0	9.2303
Q9NXP7	Q9NXP7	Gypsy retrotransposon integrase-like protein 1	GIN1	281550	0	1	1	1	2.3	0.0090498	6.334
P62633	P62633	Cellular nucleic acid-binding protein	CNBP	256760	180110	1	1	1	8.5	0	6.8018
P07305	P07305	Histone H1.0;Histone H1.0, N-terminally processed	H1F0	288000	73252	1	1	1	5.7	0.0092593	6.3837
P35030;B1AN99	P35030;B1AN99	Trypsin-3	PRSS3	448860	280460	1	1	1	4.3	0	9.8483
P26599;K7ELW5;K7ES59;K7EKJ7;A6NLN1;A0A0U1RRM4	P26599;K7ELW5;K7ES59;K7EKJ7;A6NLN1;A0A0U1RRM4	Polypyrimidine tract-binding protein 1	PTBP1	319560	117820	1	1	1	2.3	0.0092166	6.3661
Q03135	Q03135	Caveolin-1	CAV1	0	59243	1	1	1	10.1	0.0094787	6.45
P63313	P63313	Thymosin beta-10	TMSB10	150510	48036	1	1	1	31.8	0	7.5303
Q86V81;E9PB61	Q86V81;E9PB61	THO complex subunit 4	ALYREF	347970	347340	1	1	1	4.3	0	7.4054
P37802;X6RJP6	P37802;X6RJP6	Transgelin-2	TAGLN2	317980	158520	1	1	1	5.5	0	7.0097
P16403	P16403	Histone H1.2	HIST1H1C	511090	0	16	1	1	43.2	0	7.196
P52926;F5H2U8;F5H2A4;F5H6H0	P52926;F5H2U8;F5H2A4;F5H6H0	High mobility group protein HMGI-C	HMGA2	1540600	1086900	1	1	1	21.1	0	17.457
P42677;Q71UM5;C9J1C5;H0YMV8	P42677;Q71UM5;C9J1C5;H0YMV8	40S ribosomal protein S27;40S ribosomal protein S27-like	RPS27;RPS27L	1305600	727020	1	1	1	9.5	0.009009	6.3313
P84090;G3V279	P84090;G3V279	Enhancer of rudimentary homolog	ERH	1243100	528320	1	1	1	15.4	0	12.52
O60814;P57053	O60814;P57053	Histone H2B type 1-K;Histone H2B type F-S	HIST1H2BK;H2BFS	170530	79585	8	1	0	41.3	0	6.876
Q99880;Q93079;Q99877;P62807;P58876;Q5QNW6;Q99879;U3KQK0	Q99880;Q93079;Q99877;P62807;P58876;Q5QNW6;Q99879;U3KQK0	Histone H2B type 1-L;Histone H2B type 1-H;Histone H2B type 1-N;Histone H2B type 1-C/E/F/G/I;Histone H2B type 1-D;Histone H2B type 2-F;Histone H2B type 1-M;Histone H2B	HIST1H2BL;HIST1H2BH;HIST1H2BN;HIST1H2BC;HIST1H2BD;HIST2H2BF;HIST1H2BM	8316100	3881500	8	8	0	41.3	0	79.26
